# Supplementary material for: A CRISPR screen identifies MAPK7 as a target for combination with MEK inhibition in KRAS mutant NSCLC
Source: PLoS One. 2018 Jun 18;13(6):e0199264. doi: 10.1371/journal.pone.0199264 (PMC6005515; doi:10.1371/journal.pone.0199264)
Supplement: S1 Table — (XLSX) [file pone.0199264.s001.xlsx]

## Sheet: Sheet1
	drug name	inhibitor target	source	cat#
	AZD1480	JAK2	SelleckChem	S2162
	narciclasine	Rho/ROCK/LIM	Genentech	NA
	GNE-2861	PAK	Genentech	NA
	G-5555	PAK	Genentech	NA
	BX795	IKK_alpha	Axon	#1395
	SP600125	JNK	Tocris	# 1496
	XMD17-109	ERK5/MAPK7	Tocris	# 5393
	AZD628	RAF	Genentech	NA
	GDC-0068	AKT	Genentech	NA
	SB203580	p38	SelleckChem	S1076
	BIRB 796	p38	SelleckChem	S1574
	GDC-0032	PI3K (beta sparing)	Genentech	NA
	Cobimetinib	MEK1/2	Genentech	NA
	GDC-0994	ERK1/2	Genentech	NA
	Erlotinib	EGFR	SelleckChem	S1023
