# Supplementary material for: A CRISPR screen identifies MAPK7 as a target for combination with MEK inhibition in KRAS mutant NSCLC
Source: PLoS One. 2018 Jun 18;13(6):e0199264. doi: 10.1371/journal.pone.0199264 (PMC6005515; doi:10.1371/journal.pone.0199264)
Supplement: S2 Table — (XLSX) [file pone.0199264.s002.xlsx]

## Sheet: Human_lib1
Target Gene	Target sequence	GeneID
AAK1_a	GAGCCGCCCTGCTCTCGCC	22848
AAK1_b	GGCGAGAGCAGGGCGGCTC	22848
AAK1_c	AGAGCCGCCCTGCTCTCGC	22848
AAK1_d	AGCAGGGCGGCTCTGGCCT	22848
AAK1_e	GCCTGGGCTCCGGCTCCAG	22848
AAK1_f	CTCCGGCTCCAGCGGAGGA	22848
AAK1_g	GCACCTCGGGCCTGGGCAG	22848
AAK1_h	TCCGATGTAGCCACTGCCC	22848
AATK_a	TCCTCAAGTCCACAGACGT	9625
AATK_b	CAAGTCCACAGACGTGGGC	9625
AATK_c	GCCCACGTCTGTGGACTTG	9625
AATK_d	CTGTGCCGGCCCACGTCTG	9625
AATK_e	CACAGCCTCCTGTACCTGA	9625
AATK_f	TCCTGTACCTGAAGGAAAT	9625
AATK_g	GATTTCCTTCAGGTACAGG	9625
AATK_h	GCCGATTTCCTTCAGGTAC	9625
ABL2_a	GTTCAACATCACAACCATA	27
ABL2_b	TAGCCTCATTTAGTGCCTG	27
ABL2_c	GGCACTAAATGAGGCTATC	27
ABL2_d	GATAGCCTCATTTAGTGCC	27
ABL2_e	ACTAAATGAGGCTATCAGG	27
ABL2_f	GCTATCAGGTGGAGCTCCA	27
ABL2_g	GCTCCAAGGAGAACTTGCT	27
ABL2_h	GCTCCGAGCAAGTTCTCCT	27
ACVR1_a	GAGCAATCATGATAAGCAC	90
ACVR1_b	TGTGTGAAGGTCTCTCCTG	90
ACVR1_c	GGTCTCTCCTGCGGTAATG	90
ACVR1_d	CAGTGGTCCTCATTACCGC	90
ACVR1_e	GTAATGAGGACCACTGTGA	90
ACVR1_f	GCACTGCTGGCCTTCACAG	90
ACVR1_g	CCTCACTGAGCATCAACGA	90
ACVR1_h	CCATCGTTGATGCTCAGTG	90
ACVR1B_a	AAGTGGAGCTGGTCCCTGC	91
ACVR1B_b	GTAGAAGGGCTTCCCGGCA	91
ACVR1B_c	AGGCAGTAGAAGGGCTTCC	91
ACVR1B_d	CCCTTCTACTGCCTGAGCT	91
ACVR1B_e	TTCTACTGCCTGAGCTCGG	91
ACVR1B_f	TCCGAGCTCAGGCAGTAGA	91
ACVR1B_g	GCGCAGGTCCTCCGAGCTC	91
ACVR1B_h	GCAGCAGTGGGTGTTGCGC	91
ACVR1C_a	AGTTCTGGAAGGGAGACAC	130399
ACVR1C_b	TGAGCATTCAGTTCTGGAA	130399
ACVR1C_c	AGACTTGAGCATTCAGTTC	130399
ACVR1C_d	ACTTGGACTCAACTTTGGC	130399
ACVR1C_e	GTATCTGAATATCATGAAC	130399
ACVR1C_f	AATAGAAATATAGTGACCG	130399
ACVR1C_g	GAAATATAGTGACCGTGGC	130399
ACVR1C_h	GTGGCTGGAATGATCAAGC	130399
ACVR2A_a	GGTGTAACTGGATTTGAAG	92
ACVR2A_b	AGGGTGGCTTAGGTGTAAC	92
ACVR2A_c	GCAGGATGTTGTAATAGGG	92
ACVR2A_d	AGAGCAGGATGTTGTAATA	92
ACVR2A_e	TGGCACCAAGGAATAGAGC	92
ACVR2A_f	ATTAACATAAGTGGCACCA	92
ACVR2A_g	GCCACTTATGTTAATTGCG	92
ACVR2A_h	GGAACAAGTACAGGAGGGT	92
ACVR2B_a	CATCTACTACAACGCCAAC	93
ACVR2B_b	TACAACGCCAACTGGGAGC	93
ACVR2B_c	GTGCGCTCCAGCTCCCAGT	93
ACVR2B_d	TGGAGCGCACCAACCAGAG	93
ACVR2B_e	CGCACCAACCAGAGCGGCC	93
ACVR2B_f	CGCTCCAGGCCGCTCTGGT	93
ACVR2B_g	GCAGCGCTCCAGGCCGCTC	93
ACVR2B_h	GCGGCCTGGAGCGCTGCGA	93
ACVRL1_a	GGCCATCAGCAGCATCAGA	94
ACVRL1_b	CTGATGGCCTTGGTGACCC	94
ACVRL1_c	ACCCTGTGAAGCCGTCTCG	94
ACVRL1_d	CACACGTGCAGGTCACCAG	94
ACVRL1_e	TGTGGGCTCTCACACGTGC	94
ACVRL1_f	GTGAGAGCCCACATTGCAA	94
ACVRL1_g	GCCTGGTGCACAGTAGTGC	94
ACVRL1_h	ACCAGCACTACTGTGCACC	94
ADCK1_a	CTTGCTTCGTGGACCAGCA	57143
ADCK1_b	CTGTAGAAGTAGATGCCAG	57143
ADCK1_c	TTCTACAGTAACAAGTACT	57143
ADCK1_d	TAATGACTTTGGCGCTGTC	57143
ADCK1_e	GACAGCGCCAAAGTCATTA	57143
ADCK1_f	AATGACTTTGGCGCTGTCA	57143
ADCK1_g	GACTTTGGCGCTGTCAGGG	57143
ADCK1_h	GACACTCTTCAGGGAAGTG	57143
ADCK2_a	TGCGACAGGCAAACCCTGA	90956
ADCK2_b	GGTTTGCCTGTCGCACCTG	90956
ADCK2_c	GAAGCACCTCAGGTGCGAC	90956
ADCK2_d	AGGTGCTTCGAGCTCAGAC	90956
ADCK2_e	GCACTCGGAGGGCCTCAGG	90956
ADCK2_f	AGGGCACTCGGAGGGCCTC	90956
ADCK2_g	GCATCGCGAGGGCACTCGG	90956
ADCK2_h	CGAGTGCCCTCGCGATGCC	90956
ADCK4_a	GTCTGGCCCAGCTGTCCAC	79934
ADCK4_b	GACAGCTGGGCCAGACTGT	79934
ADCK4_c	GCTGGGCCAGACTGTTGGT	79934
ADCK4_d	GACTGTTGGTTGGCCTTGT	79934
ADCK4_e	ACAAGGCCAACCAACAGTC	79934
ADCK4_f	ACTGTTGGTTGGCCTTGTG	79934
ADCK4_g	GGGCCCAAGAACCTCCACA	79934
ADCK4_h	GGGTGAGGAGGACATTCGC	79934
ADCK5_a	CTCCTGAAGAACACAGCAG	203054
ADCK5_b	GTTCTTCAGGAGAAACGTC	203054
ADCK5_c	GAGAGCACCTTCCTCCACA	203054
ADCK5_d	AGGAAGGTGCTCTCCACCG	203054
ADCK5_e	GTGCTCTCCACCGCGGTAG	203054
ADCK5_f	ATAGCGGGCTCCGAGGAGC	203054
ADCK5_g	CTCGGAGCCCGCTATGTCA	203054
ADCK5_h	CATGACATAGCGGGCTCCG	203054
ADK_a	CAGCAGAGATGTCAAGCAG	132
ADK_b	CTTGACATCTCTGCTGTAG	132
ADK_c	TCAAAGTCGAATATCATGC	132
ADK_d	AAGTCGAATATCATGCTGG	132
ADK_e	AAAGCTGCTGAAGCCCATG	132
ADK_f	GTAGTAATGAGCATCCACA	132
ADK_g	ATGCAGCACAAGTTCCTGT	132
ADK_h	CTTGTGCTGCATGCATCAC	132
ADPGK_a	GTCAATGCATGTGTTGATG	83440
ADPGK_b	GTGTTGATGTGGTGCTCTC	83440
ADPGK_c	TGAAGCTCTTGCAGGCACT	83440
ADPGK_d	GGCACTTGGCCTTAGTCCT	83440
ADPGK_e	TTGGCCTTAGTCCTGGGAA	83440
ADPGK_f	TTTCCCATTCCCAGGACTA	83440
ADPGK_g	TGTGATCTTTCCCATTCCC	83440
ADPGK_h	CTGCATTCAAGGAATGATC	83440
ADRBK1_a	GCCGACGTGAGCTACCTGA	156
ADRBK1_b	GCCATCAGGTAGCTCACGT	156
ADRBK1_c	GTGAGCTACCTGATGGCCA	156
ADRBK1_d	GAGAAGAGCAAGGCCACGC	156
ADRBK1_e	ATCTTCTTGCTGGCGCGCG	156
ADRBK1_f	GGCAGCAGGATCTTCTTGC	156
ADRBK1_g	GTACTTCTGCATGACACTG	156
ADRBK1_h	AGTGTCATGCAGAAGTACC	156
ADRBK2_a	AGCAAGAGGATCGTCCTGC	157
ADRBK2_b	GTACTTCTGCATCACACTC	157
ADRBK2_c	TATTTCATTTCTCTCTGCA	157
ADRBK2_d	ATTAATGAAGCTGTACCTC	157
ADRBK2_e	TTGTCGACTTCTGCAAAGG	157
ADRBK2_f	AATTTGTCGACTTCTGCAA	157
ADRBK2_g	AGAAGTTCCTTCATGATGT	157
ADRBK2_h	CTACAGCTTGCTTTGAGAA	157
AGK_a	CGGATGTGATCATTGTTGC	55750
AGK_b	ATGTGATCATTGTTGCAGG	55750
AGK_c	AACTACTGGTCTCTCCCAG	55750
AGK_d	ATACCCTCTTTGCCGAAAG	55750
AGK_e	GTTTCCACTTTCGGCAAAG	55750
AGK_f	CCTTTCACAATGGCAAGTG	55750
AGK_g	TGATCTGCAAGACATCAAG	55750
AGK_h	GGCCGGTCATTGCAAATAC	55750
AK1_a	ACCAAGATCATCTTTGTGG	203
AK1_b	TGCACGATCTTCTCACACT	203
AK1_c	AGAAGATCGTGCAGAAGTA	203
AK1_d	GCTACACCCACCTCTCCAC	203
AK1_e	TACACCCACCTCTCCACCG	203
AK1_f	TCGGACCGCAGGAGGTCCC	203
AK1_g	GCTGACCTCGGACCGCAGG	203
AK1_h	TGCGGTCCGAGGTCAGCTC	203
AK2_a	AGTGTGGTAGGCTTGCAGG	204
AK2_b	GGATGCATCGATGGCGGAG	204
AK2_c	GTCTGGGATGCATCGATGG	204
AK2_d	CTTGCGAACACGACATCGG	204
AK2_e	TTACATGTGGCTTTGGAGA	204
AK2_f	AAAGCCACATGTAAAGACT	204
AK2_g	ATAACCAAGTCTTTACATG	204
AK3_a	TTATAGACTCGGCCACTGG	50808
AK3_b	ATGTTATAGACTCGGCCAC	50808
AK3_c	AAATCTCACCCAGTATAGC	50808
AK3_d	ACCCAGTATAGCTGGCTGT	50808
AK3_e	ATCCAACAGCCAGCTATAC	50808
AK3_f	TGCTGCGAGCGGTGATCAT	50808
AK3_g	GGTGCCCTTGCCCGAGCCC	50808
AK3_h	GTAGTGATGCGCGACGACA	50808
AK5_a	AGTATTCTACTGGATCTTC	26289
AK5_b	GAAGATCCAGTAGAATACT	26289
AK5_c	AACTTTCCAAGTATTCTAC	26289
AK5_d	GAACTGGGTGGCTGTGACA	26289
AK5_e	TGGCTGTGACAAGGTGAAA	26289
AK5_f	TGGGATACATTTGTAAGCC	26289
AK5_g	CCTTACCTCCACTAAATGG	26289
AK5_h	CCTCCATTTAGTGGAGGTA	26289
AK7_a	TCTCACGGAGAAGGTTATC	122481
AK7_b	GAAGGTTATCCGGACCCAG	122481
AK7_c	TATAAACACCCTCTGGGTC	122481
AK7_d	AGGTTTATAAACACCCTCT	122481
AK7_e	AGGGTGTTTATAAACCTGT	122481
AK7_f	GCTGCTGTAGGAATCCAAC	122481
AK7_g	CCTACAGCAGCGGAAACAT	122481
AK7_h	CCGATGTTTCCGCTGCTGT	122481
AKT2_a	CAGCGTATGACAAAGGTGT	208
AKT2_b	TGCAGGCAGCGTATGACAA	208
AKT2_c	TGTCATACGCTGCCTGCAG	208
AKT2_d	GTGGACCACAGTCATCGAG	208
AKT2_e	AAGGTCCTCTCGATGACTG	208
AKT2_f	ATCGAGAGGACCTTCCACG	208
AKT2_g	TCTGGAGAATCCACGTGGA	208
AKT2_h	CTCGTCTGGAGAATCCACG	208
AKT3_a	AGAAGGTTGGGTTCAGAAG	10000
AKT3_b	TGAGCCATCTGTCTTCAAA	10000
AKT3_c	AGACAGATGGCTCATTCAT	10000
AKT3_d	AAAGAGAAACCTCAAGATG	10000
AKT3_e	AAGGTAAATCCACATCTTG	10000
AKT3_f	TATAATCAGATGTCTCCAG	10000
AKT3_g	CTCTATAACAGTAGTCCAC	10000
AKT3_h	TTTCATGTAGATACTCCAG	10000
ALDH18A1_a	AAGATGTTGGTTGAAGGGC	5832
ALDH18A1_b	GGCAGAAGATGTTGGTTGA	5832
ALDH18A1_c	AACCAACATCTTCTGCCCT	5832
ALDH18A1_d	GACCCAGGGCAGAAGATGT	5832
ALDH18A1_e	ACGGTTGTACACTTGACCC	5832
ALDH18A1_f	ATGTCTGATGACTGAAGGC	5832
ALDH18A1_g	GAACATGTCTGATGACTGA	5832
ALDH18A1_h	CATCAGACATGTTCGTTCT	5832
ALK_a	CTGCCGCTGCTGCTTTCCA	238
ALK_b	CGTGGAAAGCAGCAGCGGC	238
ALK_c	CTGCCGTGGAAAGCAGCAG	238
ALK_d	TGCTTTCCACGGCAGCTGT	238
ALK_e	CCGGAGCCCACAGCTGCCG	238
ALK_f	CAGCTGTGGGCTCCGGGAT	238
ALK_g	CGAGTAGCTGAGTGGCTCC	238
ALK_h	GCAGGCGCGAGTAGCTGAG	238
ALPK1_a	GCGAGGATGGAGGCCCTCA	80216
ALPK1_b	GAGGGCCTCCATCCTCGCT	80216
ALPK1_c	AGCGAGGATGGAGGCCCTC	80216
ALPK1_d	AGGGCCTCCATCCTCGCTC	80216
ALPK1_e	CAGTCCCGAGCGAGGATGG	80216
ALPK1_f	ATCCTCGCTCGGGACTGTG	80216
ALPK1_g	GCACAGTCCCGAGCGAGGA	80216
ALPK1_h	AGCCGCACAGTCCCGAGCG	80216
ALPK2_a	TCTACATTGCTTTCCCAGA	115701
ALPK2_b	TGACTTCTCAGGAACCTTC	115701
ALPK2_c	GCACAGCGTCTGACTTCTC	115701
ALPK2_d	GCCCAAGCCAGAGGTAACT	115701
ALPK2_e	TACCAAGTTACCTCTGGCT	115701
ALPK2_f	TCTTATACCAAGTTACCTC	115701
ALPK2_g	AGGTAACTTGGTATAAGAA	115701
ALPK2_h	ACTTGGTATAAGAATGGTC	115701
ALPK3_a	GGGCCAACAGCCACTGGCG	57538
ALPK3_b	AACAGCCACTGGCGAGGCA	57538
ALPK3_c	TTGCCTCGCCAGTGGCTGT	57538
ALPK3_d	CCACTGGCGAGGCAAGGCG	57538
ALPK3_e	CCTCGCCTTGCCTCGCCAG	57538
ALPK3_f	GCAAGGCGAGGGTCAGTCA	57538
ALPK3_g	GGCGAGGGTCAGTCACGGC	57538
ALPK3_h	GTCAGTCACGGCTGGTGCC	57538
AMHR2_a	GCATTACTTCCCACAGCTG	269
AMHR2_b	TGGGAGAGCTGCTAGATAC	269
AMHR2_c	TAGAGGCAGCGGATAGCTC	269
AMHR2_d	GCAGCGGCTGTAGAGGCAG	269
AMHR2_e	AAAGCAGCAGCGGCTGTAG	269
AMHR2_f	CCAGATCCCAAAGCAGCAG	269
AMHR2_g	TGGAACCTGACCCAAGACC	269
AMHR2_h	CTGACCCAAGACCGGGCAC	269
ANKK1_a	AGGCTGCCCAGCCGCAGCT	255239
ANKK1_b	AAGTCGTCGCGGGTGAAGA	255239
ANKK1_c	TCACCCGCGACGACTTCGA	255239
ANKK1_d	GTCGCCCTCGAAGTCGTCG	255239
ANKK1_e	CGACGACTTCGAGGGCGAC	255239
ANKK1_f	GAGGGCGACTGGCGCCTAG	255239
ANKK1_g	GGCGCCTAGTGGCCAGCGG	255239
ANKK1_h	GAAGCCGCCGCTGGCCACT	255239
ARAF_a	CCGAGCCATCCCGGGCAGT	369
ARAF_b	CCCACTGCCCGGGATGGCT	369
ARAF_c	CGGTGCCCACTGCCCGGGA	369
ARAF_d	TTTGACGGTGCCCACTGCC	369
ARAF_e	CTGCCCAACAAGCAACGCA	369
ARAF_f	CGTGCGTTGCTTGTTGGGC	369
ARAF_g	GTAGACACTCATGCCATCC	369
ARAF_h	GTCTACGACTCTCTAGACA	369
ATR_a	GTATTATATTCCTCTGGTG	545
ATR_b	CAACTGTATTATATTCCTC	545
ATR_c	ATTGACACAGAATTTGTCT	545
ATR_d	CAAGCAACATCACGGAGGT	545
ATR_e	AAATCAAGCAACATCACGG	545
ATR_f	ATGAAATCAAGCAACATCA	545
ATR_g	GGAGGATTTCATGATATGC	545
ATR_h	ACATTTACAAACATAAGTG	545
AURKA_a	ATCCATTACCTGTAAATAG	6790
AURKA_b	TGCTTGCAAAGGAATGCGC	6790
AURKA_c	TTGGTCGCCCTCTGGGTAA	6790
AURKA_d	CTGAGCTGATGCTCCACTC	6790
AURKA_e	CTAATATTCTTAGACTGTA	6790
AURKA_f	GTAGACTCTGGTAGCATCA	6790
AURKA_g	TTCTGGAATATGCACCACT	6790
AURKA_h	CTTCGAATGACAGTAAGAC	6790
AURKB_a	TGTGGGCTGGACATTGGAG	9212
AURKB_b	CTCCATCACCTTCTGGCCA	9212
AURKB_c	GCTATTCTCCATCACCTTC	9212
AURKB_d	GGTGATGGAGAATAGCAGT	9212
AURKB_e	CAATTGATGACTTTGAGAT	9212
AURKB_f	TTTGAGATTGGGCGTCCTC	9212
AURKB_g	TTGGGCGTCCTCTGGGCAA	9212
AURKB_h	AAGTTTGGAAACGTGTACT	9212
AURKC_a	TTCAAAGTCATCGACTGTG	6795
AURKC_b	CAGTCGATGACTTTGAAAT	6795
AURKC_c	AAATTTGGGAATGTGTACC	6795
AURKC_d	TGGGAATGTGTACCTGGCT	6795
AURKC_e	GTGTACCTGGCTCGGCTCA	6795
AURKC_f	GCTTTCCTTGAGCCGAGCC	6795
AURKC_g	AAGGAAAGCCATTTCATTG	6795
AURKC_h	CATTTCATTGTGGCCCTGA	6795
AXL_a	CACGGATGCTTGCGAGGTG	558
AXL_b	GCTGCCTAGCCGAAGCTGA	558
AXL_c	GCCACGCGGATGTGATAAG	558
AXL_d	GCTGCTGGTGCATGCCACG	558
AXL_e	TGGCATGCACCAGCAGCCA	558
AXL_f	CCAGTGGGTCCAGGATGAG	558
AXL_g	TGGACCCACTGGCTTCCTG	558
AXL_h	ACAGGAAGCCAGTGGGTCC	558
BCKDK_a	CGCGAGTGCGGGTCCCAGG	10295
BCKDK_b	GGGACCCGCACTCGCGCTC	10295
BCKDK_c	GAGCGCGAGTGCGGGTCCC	10295
BCKDK_d	GGACCCGCACTCGCGCTCC	10295
BCKDK_e	CTCCGGGCCCGCTCGACGT	10295
BCKDK_f	GTCGGTGGCCGACGTCGAG	10295
BCKDK_g	GCCACCGACACACACCACG	10295
BCKDK_h	TCCACGTGGTGTGTGTCGG	10295
BCR_a	GCGTGGAAGGCGCAGTTCC	613
BCR_b	TGAGCGCAGCTCCATGCGC	613
BCR_c	CGCATGGAGCTGCGCTCAG	613
BCR_d	CTGAGCGCAGCTCCATGCG	613
BCR_e	GCATGGAGCTGCGCTCAGT	613
BCR_f	TCAGTGGGCGACATCGAGC	613
BCR_g	GGCGACATCGAGCAGGAGC	613
BCR_h	CAGGAGCTGGAGCGCTGCA	613
BLK_a	CGATCAAAGAGAAGGACAA	640
BLK_b	CCTTGTCCTTCTCTTTGAT	640
BLK_c	CTTGGGCGCTGACCTTCAG	640
BLK_d	AAGGTCAGCGCCCAAGACA	640
BLK_e	GGGCGGTGGAGGAGTAAGG	640
BLK_f	ATCGGGCGGTGGAGGAGTA	640
BLK_g	CCACCGCCCGATGAACACC	640
BLK_h	GGTGTTCATCGGGCGGTGG	640
BMP2K_a	CCAAGTCGGAGGGCGGCAG	55589
BMP2K_b	CCGCTGCCGCCCTCCGACT	55589
BMP2K_c	AGTCGGAGGGCGGCAGCGG	55589
BMP2K_d	CTCCGGCGGCTCGTCCGTG	55589
BMP2K_e	GGGTCCGGGTGTTCGCGGT	55589
BMP2K_f	GCGGCCGACCGCGAACACC	55589
BMP2K_g	TTCGCGGTCGGCCGCCACC	55589
BMP2K_h	GGCCGCCACCAGGTCACCC	55589
BMPR1A_a	ATCTGGATAGTATGCTTCA	657
BMPR1A_b	ATAGTATGCTTCATGGCAC	657
BMPR1A_c	TTTAAAGTGCTATTGCTCA	657
BMPR1A_d	CAGTGTGGGTTGCAAATAC	657
BMPR1A_e	TACATGGCTCCCGAAGTGC	657
BMPR1B_a	AATGTGGGCACCAAGAAAG	658
BMPR1B_b	TGGGCACCAAGAAAGAGGA	658
BMPR1B_c	CGCAAGACCTTTGGACGGG	658
BMPR1B_d	GTCTTCTGGACAATGGTGG	658
BMPR1B_e	TGAGTCTTCTGGACAATGG	658
BMPR1B_f	GACTGAGTCTTCTGGACAA	658
BMPR1B_g	TATTGTTGACTGAGTCTTC	658
BMPR1B_h	TGTTTCACGATGATAGAAG	658
BMPR2_a	GTAGCCAGGGCACCCGCCA	659
BMPR2_b	AGGATGGTCCATGGTAGCC	659
BMPR2_c	CTACCATGGACCATCCTGC	659
BMPR2_d	TGACCAGCAGGATGGTCCA	659
BMPR2_e	ATCCTGCTGGTCAGCACTG	659
BMPR2_f	GCAGTGCTGACCAGCAGGA	659
BMPR2_g	AGCCGCAGTGCTGACCAGC	659
BMPR2_h	ATCCGTATCAGCAAGACCT	659
BMX_a	ACCAAATAATTACAAAGAA	660
BMX_b	GTCATATTCATAGTAGGAA	660
BMX_c	GTGGAGAAAGTAAATCTCG	660
BMX_d	ATGGGTACTGTCTCTCTAC	660
BMX_e	TGAAGAGAGCCGAAGTCAG	660
BMX_f	ATGGTACTTGACCAGCAGG	660
BMX_g	GCTGGTCAAGTACCATAGT	660
BMX_h	ACTATGGTACTTGACCAGC	660
BRD2_a	GGACATGGGTACTATTAAG	6046
BRD2_b	ATGTAACAGTTGGTGAACA	6046
BRD2_c	TTGTTGTAAATGTAACAGT	6046
BRD2_d	TTAGGACAATATCATCAGT	6046
BRD2_e	GTCCTAATGGCACAAACGC	6046
BRD2_f	CCACAAGAAGAACAAGAGC	6046
BRD2_g	CCAGCTCTTGTTCTTCTTG	6046
BRD2_h	TTGTGGCTGTTCTTAGGGA	6046
BRD3_a	GGTGGGTTCACAGGGCCCG	8019
BRD3_b	TCTTGCGGCCGGGCTTGCT	8019
BRD3_c	GCTGGTTGGTCTTGCGGCC	8019
BRD3_d	CTGCAGCTGGTTGGTCTTG	8019
BRD3_e	TGCATGTACTGCAGCTGGT	8019
BRD3_f	ATTCTGCATGTACTGCAGC	8019
BRD3_g	CAGTACATGCAGAATGTGG	8019
BRD3_h	TGTGGTGGTGAAGACGCTC	8019
BRD4_a	ATTTCTCAATCTCGTCCCA	23476
BRD4_b	TTGAGAAATCTGCCAGTAA	23476
BRD4_c	ATGTCTACAACACAGGCCC	23476
BRD4_d	TGGCTGCGTTGGCTGGCTG	23476
BRD4_e	TGGTGCTGGCTGCGTTGGC	23476
BRD4_f	TAGGGTTGGAGGTCTCTGG	23476
BRD4_g	GTTAGGGTTGGAGGTCTCT	23476
BRD4_h	TTGGGCTTGTTAGGGTTGG	23476
BRDT_a	TAAGAACAATGTCATCTCC	676
BRDT_b	GGAGATGACATTGTTCTTA	676
BRDT_c	CCACAAGAAGAGCAAGTTG	676
BRDT_d	CCACAACTTGCTCTTCTTG	676
BRDT_e	GAGCAAGTTGTGGGTGTTA	676
BRDT_f	ATGTCTTAGGAAATACAGA	676
BRDT_g	TCTATTTCTCCCTTGAACG	676
BRDT_h	TCTCCCTTGAACGTGGTAC	676
BRSK1_a	CCCAGCACGCCCAATATGT	84446
BRSK1_b	CCACATATTGGGCGTGCTG	84446
BRSK1_c	CGTCTTCTCCAGCCGATAG	84446
BRSK1_d	CACTGCATCACGGGTCAGA	84446
BRSK1_e	CGCCATCAAGATCGTGAAC	84446
BRSK1_f	TCCCGGTTCACGATCTTGA	84446
BRSK1_g	GTGAACCGGGAGAAGCTGT	84446
BRSK1_h	CGGGAGAAGCTGTCGGAGT	84446
BRSK2_a	TCGTGCAGCTTTAGGACGT	9024
BRSK2_b	TGGTGCTAGAACACGTGTC	9024
BRSK2_c	TGACACGTGTTCTAGCACC	9024
BRSK2_d	TGCTAGAACACGTGTCAGG	9024
BRSK2_e	TTCGACTACCTGGTGAAGA	9024
BRSK2_f	CGACTACCTGGTGAAGAAG	9024
BRSK2_g	GGGAGGCTGACGCCTAAGG	9024
BRSK2_h	GCTGACGCCTAAGGAGGCT	9024
BTK_a	GTGCACGGTCAAGAGAAAC	695
BTK_b	TAGTAGGAGAGTTTGTGCA	695
BTK_c	TCAAAGTCATACTCATAGT	695
BTK_d	TGAGTATGACTTTGAACGT	695
BTK_e	ATCACTTGTGTTGAAACAG	695
BTK_f	GAATCTGTCTTTCTGGAGG	695
BTK_g	GAAATTTGCTCCATTTCAC	695
BTK_h	GCAAATTTCAATCATTGAA	695
BUB1_a	TTACTAGAACATTTAATGA	699
BUB1_b	TGAGTTTCTGTACAACCAT	699
BUB1_c	TTCTGTACAACCATGGGAT	699
BUB1_d	TGACAGGGTTCCAATCCCA	699
BUB1_e	CCTCTGTACATTGCCTGGG	699
BUB1_f	GCCCAGGCAATGTACAGAG	699
BUB1_g	TCTGTACATTGCCTGGGCG	699
BUB1_h	CCGCCCAGGCAATGTACAG	699
BUB1B_a	TCATCTCCCTCCAGGGACA	701
BUB1B_b	TGTACAACCTTTAAGGCAA	701
BUB1B_c	ACAACCTTTAAGGCAAGGG	701
BUB1B_d	TGATCCGCCCTTGCCTTAA	701
BUB1B_e	CGGATCATGTCCACGCTTC	701
BUB1B_f	TCCACGCTTCAGGGAGCAC	701
BUB1B_g	GCCAGTGCTCCCTGAAGCG	701
BUB1B_h	TGCTGAAGAGTATTGTTAC	701
STKLD1_a	TTCTCCATGGGCTCTCCGG	169436
STKLD1_b	TTTGTACCAGCTGAATCCT	169436
STKLD1_c	TTCCATTTCCTCCACCACC	169436
STKLD1_d	GATGACCATTACGCCAGTC	169436
STKLD1_e	CATTACGCCAGTCAGGCCC	169436
STKLD1_f	CAGGGCCTGACTGGCGTAA	169436
STKLD1_g	TACGCCAGTCAGGCCCTGG	169436
STKLD1_h	CGTGCCGCAGCTTCAGCAG	169436
CALM1_a	TCTTTATCAAATAGGGAGA	801
CALM1_b	TCTCCCTATTTGATAAAGA	801
CALM1_c	ATCGCCATCTTTATCAAAT	801
CALM1_d	CCAACAGAAGCTGAATTGC	801
CALM3_a	ATCTCCATCCTTGTCAAAG	808
CALM3_b	GATGGCACTATCACCACCA	808
CALM3_c	ACTATCACCACCAAGGAGT	808
CALM3_d	TATCACCACCAAGGAGTTG	808
CALM3_e	GGACAGTGATGAGATCCCT	808
CALM3_f	CCCACTGAAGCAGAGCTGC	808
CALM3_g	TCCTGCAGCTCTGCTTCAG	808
CALM3_h	CTGCAGGATATGATCAATG	808
CAMK1_a	CCCAGGTGGAAGCAGGCGG	8536
CAMK1_b	TCCTCCGCCTGCTTCCACC	8536
CAMK1_c	TACGACTTCCGAGATGTTC	8536
CAMK1_d	TGCATTGCCAAGGAGGCCC	8536
CAMK1_e	ATCCAGGGCTACAATGTTG	8536
CAMK1_f	TCATCCAGGGCTACAATGT	8536
CAMK1_g	TGGATGACATCTATGAGAG	8536
CAMK1_h	CTCTCATAGATGTCATCCA	8536
CAMK1D_a	TCGAGTTCAAAGAGACCCT	57118
CAMK1D_b	GTGAAGTGTATCCCTAAGA	57118
CAMK1D_c	TCCCTAAGAAGGCGCTGAA	57118
CAMK1D_d	GCCCTTCAGCGCCTTCTTA	57118
CAMK1D_e	AAGAAGGCGCTGAAGGGCA	57118
CAMK1D_f	GCTTTCATAAATGTCTTCC	57118
CAMK1D_g	AGCCCAAATCACCTGTACT	57118
CAMK1D_h	CGGTGGAGAGCTGTTTGAC	57118
CAMK1G_a	GAAACAGACCACCAACATC	57172
CAMK1G_b	GGTGAAGCAAAGACTGACT	57172
CAMK1G_c	AGTCAGTCTTTGCTTCACC	57172
CAMK1G_d	AAGAAGTCACCTGCCTTCC	57172
CAMK1G_e	GGCTGCTGTCCCGGAAGGC	57172
CAMK1G_f	GCCTTCCGGGACAGCAGCC	57172
CAMK1G_g	TCCAGGCTGCTGTCCCGGA	57172
CAMK1G_h	GCTCTCATAGATGTCCTCC	57172
CAMK2A_a	CTGGTACTCTTCCGTGAAG	815
CAMK2A_b	GAAGAGTACCAGCTCTTCG	815
CAMK2A_c	TACCAGCTCTTCGAGGAAT	815
CAMK2A_d	GCCCAATTCCTCGAAGAGC	815
CAMK2A_e	AGCCTTCTCGGTGGTGCGA	815
CAMK2A_f	CACCTTCGCACCACCGAGA	815
CAMK2A_g	GTGGTGCGAAGGTGTGTGA	815
CAMK2A_h	CGAAGGTGTGTGAAGGTGC	815
CAMK2B_a	CTGGTACTCGTCGGTGAAG	816
CAMK2B_b	GACGAGTACCAGCTCTACG	816
CAMK2B_c	TCGTAGAGCTGGTACTCGT	816
CAMK2B_d	ACCAGCTCTACGAGGATAT	816
CAMK2B_e	GCCAATATCCTCGTAGAGC	816
CAMK2B_f	GCAGAGCTTGACACAGCGT	816
CAMK2B_g	GCTGTGTCAAGCTCTGCAC	816
CAMK2B_h	TTGGCTGCATACTCATGGC	816
CAMK2D_a	TCGTCCGTGAACCTGGTGC	817
CAMK2D_b	TGATACTCGTCCGTGAACC	817
CAMK2D_c	CAGCATATTCTTGTCCAGT	817
CAMK2D_d	CATGATAGCATATCAGAAG	817
CAMK2D_e	GAAGAGGGCTTTCACTACT	817
CAMK2D_f	GAACTGTTTGAAGACATAG	817
CAMK2D_g	TTAATCATTGTCACCTAAA	817
CAMK2D_h	CTAAATGGCATAGTTCACA	817
CAMK2G_a	CTGGTAGTCGTCGGTGAAA	818
CAMK2G_b	GACGACTACCAGCTCTTCG	818
CAMK2G_c	TCGAAGAGCTGGTAGTCGT	818
CAMK2G_d	ACCAGCTCTTCGAGGAGCT	818
CAMK2G_e	GCCAAGCTCCTCGAAGAGC	818
CAMK2G_f	TGCTTTCTCTGTGGTCCGC	818
CAMK2G_g	GCTGCGTACTCCTGCGTGG	818
CAMK2G_h	TTTGCTGCGTACTCCTGCG	818
CAMK2N1_a	CTCAGCTTCTCGTCGCCGT	55450
CAMK2N1_b	GTCGCCGCCGTCGCCGTAG	55450
CAMK2N1_c	TACGGCGACGGCGGCGACG	55450
CAMK2N1_d	ACGTCGCCGCCGTCGCCGT	55450
CAMK2N1_e	ACGGCGACGGCGGCGACGT	55450
CAMK2N1_f	CAGGCGGCAGGAGAAGATC	55450
CAMK2N1_g	ATCTTCTCCTGCCGCCTGC	55450
CAMK2N1_h	TTGGTGTCCTGCAGGCGGC	55450
CAMK4_a	AGGACGAGGCGGAGCAGGA	814
CAMK4_b	ACCGAAGAGCAGGACGAGG	814
CAMK4_c	GTGACCGAAGAGCAGGACG	814
CAMK4_d	CTGGCGGTGACCGAAGAGC	814
CAMK4_e	TCTTCGGTCACCGCCAGTG	814
CAMK4_f	GTCACCGCCAGTGCGGCCC	814
CAMK4_g	GGACGAGGCTCGCGGTCCC	814
CAMK4_h	GGGACCGCGAGCCTCGTCC	814
CAMKK1_a	CAGGATCCTCGGGCAGAGC	84254
CAMKK1_b	CAGCTCTGCCCGAGGATCC	84254
CAMKK1_c	TCGGGCAGAGCTGGTAGAA	84254
CAMKK1_d	GTTCTACCAGCTCTGCCCG	84254
CAMKK1_e	GCAGAGCTGGTAGAACGGG	84254
CAMKK1_f	GCCATCGATGTGACTCACT	84254
CAMKK1_g	ATCGATGTGACTCACTTGG	84254
CAMKK1_h	TCCAAGTGAGTCACATCGA	84254
CAMKK2_a	GGCCCGGTTGCTGCTGGGC	10645
CAMKK2_b	GGGCGGCCCGGTTGCTGCT	10645
CAMKK2_c	CAGGGCCTCACAGGGCTTC	10645
CAMKK2_d	AGCCCTGTGAGGCCCTGCG	10645
CAMKK2_e	GTGGATGCTCAAGGATGAG	10645
CAMKK2_f	CATCCTTGAGCATCCACCT	10645
CAMKK2_g	TTGAGCATCCACCTGGGCA	10645
CAMKK2_h	ATGCCCAGGTGGATGCTCA	10645
CAMKV_a	AAGAACTATAACCAGCCAT	79012
CAMKV_b	AACTATAACCAGCCATCGG	79012
CAMKV_c	GTCAGTCACCTCCGATGGC	79012
CAMKV_d	ATCTGTCAGTCACCTCCGA	79012
CAMKV_e	GACAGATATGATTTGGGAC	79012
CAMKV_f	TGTGAAATCTTCCGGGCCA	79012
CAMKV_g	GGGCCAAGGACAAGACGAC	79012
CAMKV_h	TGTCGTCTTGTCCTTGGCC	79012
CASK_a	GATGTGTACGAGCTGTGCG	8573
CASK_b	ACGAGCTGTGCGAGGTGAT	8573
CASK_c	CATCGTCGTACAACACTGA	8573
CASK_d	GATGTATCAACAGAGAAAC	8573
CASK_e	CAAGTTCACATCAAGTCCA	8573
CASK_f	CCTGGACTTGATGTGAACT	8573
CASK_g	CCACACATTGTAGAGTTAT	8573
CASK_h	CCAATAACTCTACAATGTG	8573
CDK20_a	GCCCACGGCATCGTCTTCA	23552
CDK20_b	GCCTTGAAGACGATGCCGT	23552
CDK20_c	GTCTTCAAGGCCAAGCACG	23552
CDK20_d	GAGATAGTTGCCCTCAAGA	23552
CDK20_e	CCTCAAGAAGGTGGCCCTA	23552
CDK20_f	CTTAGGGCCACCTTCTTGA	23552
CDK20_g	CAAGAAGGTGGCCCTAAGG	23552
CDK20_h	CCTTAGGGCCACCTTCTTG	23552
CDADC1_a	ATCTGGAGAGCGCGAGGGC	81602
CDADC1_b	TGGGTGCTGACTGACCGCC	81602
CDADC1_c	GGTCAGTCAGCACCCAGAC	81602
CDADC1_d	GGTTGACTTTAGAAAGCCT	81602
CDADC1_e	TTTCACTCTGCTCAGCCTC	81602
CDADC1_f	ACTCTGCTCAGCCTCTGGA	81602
CDADC1_g	TTTGCCGCTGGGCTTCTGC	81602
CDADC1_h	CTTAGGAGATAATGAAGAG	81602
CDK11B_a	CTTGAGCTCGATGGGCGAC	984
CDK11B_b	TTCCCGATCACGTCGCTGA	984
CDK11B_c	GGGTGACTTCGGGCTGGCG	984
CDK11B_d	ATCGATTTCTGACTTCCCG	984
CDK11B_e	GCTGGGAGCTCGCTGTAGC	984
CDK11B_f	GGTCATCTTCTTGACTGCT	984
CDK11B_g	AGAGCACGAACGTCGGAAA	984
CDK11A_a	CTTGAGCTCGATGGGCAAC	728642
CDK11A_b	TTCCCGATCACGTCCCTGA	728642
CDK11A_c	GATGGTGTTGATCTCCCTC	728642
CDK11A_d	TACATCGTGATGAACTACG	728642
CDK11A_e	ACTGGGAGCTCACTGTAGC	728642
CDK13_a	CTTCTTCTCCGCCCAGCTC	8621
CDK13_b	AGCTGGGCGGAGAAGAAGT	8621
CDK13_c	GTTGGAGGAACGCCGCAAG	8621
CDK13_d	GGAGGAACGCCGCAAGCGG	8621
CDK13_e	CAGGAATCGCCTCCGCTTG	8621
CDK13_f	CAGCAGCGGCGGCTGCTGA	8621
CDK13_g	AGGAAGAGCAGAGGCGGCG	8621
CDK13_h	TTCCTGGCTGCTCCCGGCA	8621
CDK19_a	AGGATTTGTTTGAGTACGA	23097
CDK19_b	GAGTACGAAGGGTGCAAAG	23097
CDK19_c	AAGGGTGCAAAGTGGGACG	23097
CDK19_d	AAGTGGGACGCGGCACCTA	23097
CDK19_e	ACCTACGGTCACGTCTACA	23097
CDK19_f	GCCTTGTAGACGTGACCGT	23097
CDK19_g	CGGTCACGTCTACAAGGCG	23097
CDK19_h	TCACGTCTACAAGGCGAGG	23097
CDC42BPA_a	CGGGCCCGCTCAGACCAAT	8476
CDC42BPA_b	ACTGCCCATTGGTCTGAGC	8476
CDC42BPA_c	ACACTGAAGCACTGCCCAT	8476
CDC42BPA_d	TTCAGTGTGGAGACATTAC	8476
CDC42BPA_e	ATTATTGCATTCATCATAA	8476
CDC42BPA_f	CATTCTCGAATACCTAGAA	8476
CDC42BPA_g	GTTTCACTTTAGAAGTAAA	8476
CDC42BPA_h	GAAGACTTTGAAATATTAA	8476
CDC42BPB_a	GGAGCAGCTGCTCCTGGAC	9578
CDC42BPB_b	GCTGCTCCTGGACGGGCCC	9578
CDC42BPB_c	GTTGCGCCAGGGCCCGTCC	9578
CDC42BPB_d	AGGGCGCTCTCGTTGCGCC	9578
CDC42BPB_e	AACGAGAGCGCCCTGAGCG	9578
CDC42BPB_f	GAGCAGCGTTTCCACGCTC	9578
CDC42BPB_g	GTGGCTGCACTCGGTGTAC	9578
CDC42BPB_h	TACACCGAGTGCAGCCACT	9578
CDC42BPG_a	CGCTGGAGCAGCTGGCGCG	55561
CDC42BPG_b	CTAGGAGGCCGTCGAGCCC	55561
CDC42BPG_c	GGCCTCCTAGATCTGCTGC	55561
CDC42BPG_d	CGCCAGCAGCAGATCTAGG	55561
CDC42BPG_e	CAGCGCCAGCAGCAGATCT	55561
CDC42BPG_f	GCTGCGCTCCCGCCGTAGG	55561
CDC42BPG_g	CTACGGCGGGAGCGCAGCG	55561
CDC42BPG_h	ACGCTGCGCTCCCGCCGTA	55561
CDC7_a	GCCTGAAACCGGTCACGCT	8317
CDC7_b	GTGACCGGTTTCAGGCTGA	8317
CDC7_c	AGAGCCTTCAGCCTGAAAC	8317
CDC7_d	TAAACACATTACTAAGCTG	8317
CDC7_e	AGTAATGTGTTTAAGATTG	8317
CDC7_f	CCACAGCACAGTTACAAGT	8317
CDC7_g	CCTACTTGTAACTGTGCTG	8317
CDC7_h	TTCTTATAGGATGACTTGT	8317
CDK10_a	TCTCCCGCAAGCTGCTGAT	8558
CDK10_b	GATGTTCGGATGACGCAGG	8558
CDK10_c	CTGCGTCATCCGAACATCG	8558
CDK10_d	CACGATGTTCGGATGACGC	8558
CDK10_e	CCGAACATCGTGGAGCTGA	8558
CDK10_f	AACATCGTGGAGCTGAAGG	8558
CDK10_g	ATCGTGGAGCTGAAGGAGG	8558
CDK10_h	AGCTGAAGGAGGTGGTTGT	8558
CDK2_a	AGATCGGAGAGGGCACGTA	1017
CDK2_b	AAGCCAGAAACAAGTTGAC	1017
CDK2_c	AGAAACAAGTTGACGGGAG	1017
CDK2_d	AACAAGTTGACGGGAGAGG	1017
CDK2_e	AAGTTGACGGGAGAGGTGG	1017
CDK2_f	CAAGATCTCAAGAAATTCA	1017
CDK2_g	TGGATGCCTCTGCTCTCAC	1017
CDK2_h	GGAATGCCAGTGAGAGCAG	1017
CDK3_a	ATCGGAGAGGGCACCTATG	1018
CDK3_b	GGTGTACAAGGCCAAGAAC	1018
CDK3_c	GGCCAAGAACAGGGAGACA	1018
CDK3_d	GCCCTGAAGAAGATCAGAC	1018
CDK3_e	ATCCAGTCTGATCTTCTTC	1018
CDK3_f	GTCCCAAGCACTGCCATCA	1018
CDK3_g	TCTCCCTGATGGCAGTGCT	1018
CDK3_h	AGCAGCGAGATCTCCCTGA	1018
CDK4_a	CGACACCAATTTCAGCCAC	1019
CDK4_b	AAATTGGTGTCGGTGCCTA	1019
CDK4_c	GGCCACAAAGTGGCCACTG	1019
CDK4_d	ACTCTTGAGGGCCACAAAG	1019
CDK4_e	GGGACTCTCACACTCTTGA	1019
CDK4_f	ACGAACTGTGCTGATGGGA	1019
CDK4_g	CCCATCAGCACAGTTCGTG	1019
CDK4_h	ATCAGCACAGTTCGTGAGG	1019
CDK5_a	ACCTACGGAACTGTGTTCA	1020
CDK5_b	GCCTTGAACACAGTTCCGT	1020
CDK5_c	CGGGAGACTCATGAGATCG	1020
CDK5_d	CACGATCTCATGAGTCTCC	1020
CDK5_e	GAGATCGTGGCTCTGAAAC	1020
CDK5_f	CGTGGCTCTGAAACGGGTG	1020
CDK5_g	TGTGCCGAGTTCCGCCCTC	1020
CDK5_h	TCTCCCGGAGGGCGGAACT	1020
CDK5R1_a	CTTCCGGTAGCTGGGAGAC	8851
CDK5R1_b	AGCGTGGCCTTCCGGTAGC	8851
CDK5R1_c	CTCAAACAGCGTGGCCTTC	8851
CDK5R1_d	ACGCTGTTTGAGGATGGCG	8851
CDK5R1_e	GCGCCATCCTCAAACAGCG	8851
CDK5R1_f	AGGATGGCGCGGCCACCGT	8851
CDK5R1_g	GCCACCGTGGGCCACTATA	8851
CDK5R1_h	GCCGTATAGTGGCCCACGG	8851
CDK5R2_a	CGCCTGCCTCCTCGGCCAA	8941
CDK5R2_b	TGCCTCCTCGGCCAAGGGC	8941
CDK5R2_c	GGCCCTTGGCCGAGGAGGC	8941
CDK5R2_d	CTCCTCGGCCAAGGGCCGG	8941
CDK5R2_e	CTCCGGCCCTTGGCCGAGG	8941
CDK5R2_f	TCTCCTCGGGCAGCCCGCC	8941
CDK5R2_g	CTGCCCGAGGAGAAGAAGA	8941
CDK5R2_h	GGCGCCTTCTTCTTCTCCT	8941
CDK6_a	TTCGTACTGCTGGTCAGCG	1021
CDK6_b	GACCAGCAGTACGAATGCG	1021
CDK6_c	CAGCAGTACGAATGCGTGG	1021
CDK6_d	CGCCACGCATTCGTACTGC	1021
CDK6_e	ACGAATGCGTGGCGGAGAT	1021
CDK6_f	GCCTATGGGAAGGTGTTCA	1021
CDK6_g	GCCTTGAACACCTTCCCAT	1021
CDK6_h	AGGCCCGCGACTTGAAGAA	1021
CDK7_a	GCAAAGCGTTATGAGAAGC	1022
CDK7_b	ATGAGAAGCTGGACTTCCT	1022
CDK7_c	GAGAAGCTGGACTTCCTTG	1022
CDK7_d	TCTCTGGCCTTGTAAACGG	1022
CDK7_e	TTATCTCTGGCCTTGTAAA	1022
CDK7_f	ATGTGTATAAGCTCTATTG	1022
CDK7_g	AATAGAGCTTATACACATC	1022
CDK7_h	TGATGTGTATAAGCTCTAT	1022
CDK8_a	GCTGAGCAGCGAGCGGGAG	1024
CDK8_b	AGCGAGCGGGAGCGGGTCG	1024
CDK8_c	AGGACCTGTTTGAATACGA	1024
CDK8_d	GCAGCCCTCGTATTCAAAC	1024
CDK8_e	AATACGAGGGCTGCAAAGT	1024
CDK8_f	AGGGCTGCAAAGTTGGCCG	1024
CDK8_g	AAGTTGGCCGAGGCACTTA	1024
CDK8_h	GACGTGACCATAAGTGCCT	1024
CDK9_a	ACGAGAAGCTCGCCAAGAT	1025
CDK9_b	AGCTCGCCAAGATCGGCCA	1025
CDK9_c	AAGGTGCCTTGGCCGATCT	1025
CDK9_d	AGGCCAGGCACCGCAAGAC	1025
CDK9_e	TGGCCGGTCTTGCGGTGCC	1025
CDK9_f	CACCGCAAGACCGGCCAGA	1025
CDK9_g	CGCAAGACCGGCCAGAAGG	1025
CDK9_h	CACCTTCTGGCCGGTCTTG	1025
CDKL1_a	AAATTGGAGAAGGATCCTA	8814
CDKL1_b	AATGTAGAAACAGGGACAC	8814
CDKL1_c	AGGGACACGGGTCAGATTG	8814
CDKL1_d	GATTCCAGAAACTTCTTGA	8814
CDKL1_e	GAGCATTCGGATTTCCCGA	8814
CDKL1_f	CCCAACCTTGTTAACCTCC	8814
CDKL1_g	TCCAGGAGGTTAACAAGGT	8814
CDKL1_h	GACTTCCAGGAGGTTAACA	8814
CDKL2_a	CCCTTCTCCAACCAAACCC	8999
CDKL2_b	GGAGAAGGGAGTTATGGAA	8999
CDKL2_c	TGGAATGGTGATGAAGTGT	8999
CDKL2_d	AGTGTAGGAATAAAGATAC	8999
CDKL2_e	AAAGATACTGGAAGAATTG	8999
CDKL2_f	CACACAATTCTTGATGACT	8999
CDKL2_g	CAAGTCATCAAGAATTGTG	8999
CDKL2_h	ATTTGTTTCAGATTATTAA	8999
CDKL3_a	ATGTAAACATAAGAATACT	51265
CDKL3_b	AAGAATACTGGGCAGATAG	51265
CDKL3_c	AACTTCAATCAGATTGACC	51265
CDKL3_d	TAACTCATCTAATACTGTG	51265
CDKL3_e	AGTTACAACATTATTGTCA	51265
CDKL3_f	TGCTCGAAGGATCTGGAAG	51265
CDKL3_g	GTCAATTGCTCGAAGGATC	51265
CDKL3_h	AAGATAGTCAATTGCTCGA	51265
CDKL4_a	GACTGGAGAAGGGTCTTAT	344387
CDKL4_b	ACAGCTACTACTTGTCCAG	344387
CDKL4_c	AATCTTGTGAACCTCATCG	344387
CDKL4_d	GAACCTCATCGAGGTGTTC	344387
CDKL4_e	TCTCCTGAACACCTCGATG	344387
CDKL4_f	ATATTCTAATAACTAAGCA	344387
CDKL4_g	AATCAAGATTTGTGACTTC	344387
CDKL4_h	AATCGGTGTAGGCATCTCC	344387
CDKL5_a	AATAAATTTGAGATCCTTG	6792
CDKL5_b	CATTTAAGTACAACTCCAT	6792
CDKL5_c	GTGGCGATCAAGAAATTCA	6792
CDKL5_d	ATGCTTCGGACTCTCAAGC	6792
CDKL5_e	GTTGAAGGAAGCATTTCGT	6792
CDKL5_f	GAAGGAAGCATTTCGTCGG	6792
CDKL5_g	TACATCTATCAGCTAATCA	6792
CDKL5_h	GCTAATCAAGGCTATTCAC	6792
CDKN1A_a	ATGTCCGTCAGAACCCATG	1026
CDKN1A_b	GCTGCCGCATGGGTTCTGA	1026
CDKN1A_c	CAGAACCCATGCGGCAGCA	1026
CDKN1A_d	GCAGGCCTTGCTGCCGCAT	1026
CDKN1A_e	CGCCGCCTCTTCGGCCCAG	1026
CDKN1A_f	CACTGGGCCGAAGAGGCGG	1026
CDKN1A_g	GTCCACTGGGCCGAAGAGG	1026
CDKN1A_h	GCTGTCCACTGGGCCGAAG	1026
CDKN1B_a	CGGGAGCCCTAGCCTGGAG	1027
CDKN1B_b	AGCCCTAGCCTGGAGCGGA	1027
CDKN1B_c	GTCCATCCGCTCCAGGCTA	1027
CDKN1B_d	CCTGGCGTCCATCCGCTCC	1027
CDKN1B_e	GAGCGGATGGACGCCAGGC	1027
CDKN1B_f	CGGATGGACGCCAGGCAGG	1027
CDKN1B_g	CCTGCAGGCCGAGGGCTTG	1027
CDKN1B_h	TTCCTGCAGGCCGAGGGCT	1027
CDKN1C_a	TAGTACTGGGAAGGTCCCA	1028
CDKN1C_b	GTGCGCACTAGTACTGGGA	1028
CDKN1C_c	GCTGGTGCGCACTAGTACT	1028
CDKN1C_d	AAGAGGCTGCGGCAGGCGC	1028
CDKN1C_e	CGCCTGCCGCAGCCTCTTC	1028
CDKN1C_f	TGCCGCAGCCTCTTCGGGC	1028
CDKN1C_g	GGCCCGAAGAGGCTGCGGC	1028
CDKN1C_h	CGCAGCCTCTTCGGGCCGG	1028
CDKN2B_a	GGCGGCAGCGATGAGGGTC	1030
CDKN2B_b	GAGGGTCTGGCCAGCGCCG	1030
CDKN2B_c	GAGAAGGTGCGACAGCTCC	1030
CDKN2B_d	CAGCTCCTGGAAGCCGGCG	1030
CDKN2B_e	GGGATCCGCGCCGGCTTCC	1030
CDKN2B_f	AAGCCGGCGCGGATCCCAA	1030
CDKN2B_g	ACTCCGTTGGGATCCGCGC	1030
CDKN2B_h	CCGAAACGGTTGACTCCGT	1030
CDKN2C_a	GTTGGCGTCCGCAGCTGCC	1031
CDKN2C_b	CAAACTAGTAAGTTGCTCT	1031
CDKN2C_c	TGGAAATCCCGAGATTGCC	1031
CDKN2C_d	AGCAGTCTCCTGGCAATCT	1031
CDKN2C_e	CCAGGAGACTGCTACTTAG	1031
CDKN2C_f	CCTCTAAGTAGCAGTCTCC	1031
CDKN2C_g	CCGATTTGAAAGACCGAAC	1031
CDKN2C_h	CCAGTTCGGTCTTTCAAAT	1031
CDKN2D_a	CGCCGGCGACCGGCTGAGT	1032
CDKN2D_b	CACCTCCTGCACGTCGCCC	1032
CDKN2D_c	GGTGCGCCGCCTTCTGCAC	1032
CDKN2D_d	CGCCTTCTGCACCGGGAGC	1032
CDKN2D_e	CACCAGCTCCCGGTGCAGA	1032
CDKN2D_f	GTCGGGATGCACCAGCTCC	1032
CDKN2D_g	CCGAAGCGGTTGAGGGCGT	1032
CDKN2D_h	CTCAACCGCTTCGGCAAGA	1032
CERK_a	GCCGCTGCAATCCGTGCTG	64781
CERK_b	CCCACAGCACGGATTGCAG	64781
CERK_c	CAGCGCTGCGCCGTGAGCC	64781
CERK_d	GTGAGCCTGGAGCCCGCGC	64781
CERK_e	CGCGCGGGCTCCAGGCTCA	64781
CERK_f	AGCGCAGCAGAGCCCGCGC	64781
CERK_g	GCGGGCTCTGCTGCGCTGG	64781
CERK_h	TGCGCTGGTGGCGGAGCCC	64781
CHEK1_a	TGGGACTTGGTGCAAACCC	1111
CHEK1_b	TGGTGCAAACCCTGGGAGA	1111
CHEK1_c	CCATAGGCACCTTCTCCCA	1111
CHEK1_d	TATTTCTGGAGTACTGTAG	1111
CHEK1_e	TTCTGGAGTACTGTAGTGG	1111
CHEK1_f	GTTCAGGCATGCCTATGTC	1111
CHEK1_g	ATCTCTGAGCATCTGGTTC	1111
CHEK1_h	GGAAGAATCTCTGAGCATC	1111
CHEK2_a	GCCTGTGGAGAGGTAAAGC	11200
CHEK2_b	GGTAAAGCTGGCTTTCGAG	11200
CHEK2_c	CATAAAGATCATCAGCAAA	11200
CHEK2_d	GCTATTGGTTCAGCAAGAG	11200
CHEK2_e	CTGTTTCAACATTGAGAGC	11200
CHEK2_f	GGAGAGCTGTTTGACAAAG	11200
CHEK2_g	GCTGTTTGACAAAGTGGTG	11200
CHEK2_h	TTCAGGCGCCAAGTAGGTG	11200
CHKA_a	AGGCGGAGCCCTCGCCGCT	1119
CHKA_b	GCAGCAGCCCGAGCGGCGA	1119
CHKA_c	TGCTGCTGAGCTGCGGTAG	1119
CHKA_d	AGCTGCGGTAGCGGCAGCG	1119
CHKA_e	TTGGACTCGAGGTCGCTGG	1119
CHKA_f	TGCTTGGACTCGAGGTCGC	1119
CHKA_g	GACCTCGAGTCCAAGCAGC	1119
CHKA_h	TCGAGTCCAAGCAGCTGGG	1119
CHKB_a	GCGGCTGCCTGGCCAAAGA	1120
CHKB_b	CTGCAAGCCGTCTTTGGCC	1120
CHKB_c	TTGCAGCAGTCTAAGTGCC	1120
CHKB_d	CGAGCGCCGAGCCTACCAA	1120
CHKB_e	CATTGGTAGGCTCGGCGCT	1120
CHKB_f	CGAGCCTACCAATGGTGCC	1120
CHKB_g	CCGGCACCATTGGTAGGCT	1120
CHKB_h	TACTCCCGGCACCATTGGT	1120
CHUK_a	GCCCTGGGAGATGCGGGAG	1147
CHUK_b	AGCCGCTCCCGCATCTCCC	1147
CHUK_c	GGGAGATGCGGGAGCGGCT	1147
CHUK_d	TGCGGGAGCGGCTGGGCAC	1147
CHUK_e	GCTGGGCACCGGCGGCTTC	1147
CHUK_f	CAGACGTTCCCGAAGCCGC	1147
CHUK_g	CGTCTGTCTGTACCAGCAT	1147
CHUK_h	AACCATGCCAATGTTGTAA	1147
CIB2_a	CCCTTCAAAGAAAGGATCG	10518
CIB2_b	TTCAAAGAAAGGATCGTGG	10518
CIB2_c	CCACGATCCTTTCTTTGAA	10518
CIB2_d	CACAAAGTCGTTGAAAGTG	10518
CIB2_e	GGAGCCGACTCGCAGAGCA	10518
CIB2_f	AGTTTGCCTTGAGCTCTCG	10518
CIB2_g	ACTGACAACTTCATCTGCA	10518
CIB2_h	GACAACTTCATCTGCAAGG	10518
CIT_a	CGCGGAATCCTTTGGATGC	11113
CIT_b	GCTGAACCCATTGCCAGCC	11113
CIT_c	TGGAGGCCCGGCTGGCAAT	11113
CIT_d	AAGAACAGATTCAGCCTGG	11113
CIT_e	TGGAAGAACAGATTCAGCC	11113
CIT_f	GCTGTTGAGTCATAAAGGG	11113
CIT_g	TCTGCTGTTGAGTCATAAA	11113
CIT_h	ATATCCCTTCTCGGGAAAG	11113
CKB_a	GCGCAGCTTCAGTGCGTTG	1152
CKB_b	GCACTGAAGCTGCGCTTCC	1152
CKB_c	AAGCTGCGCTTCCCGGCCG	1152
CKB_d	GTTGTGGGCGCTCAGGTCG	1152
CKB_e	GTGGTTGTTGTGGGCGCTC	1152
CKB_f	AGCGCCCACAACAACCACA	1152
CKB_g	CTTGGCCATGTGGTTGTTG	1152
CKB_h	AGCTCCGCGTACAGCTCGG	1152
CKM_a	TTCAGCTTGAACTTGTTGT	1158
CKM_b	AAGCTGAATTACAAGCCTG	1158
CKM_c	CTGAATTACAAGCCTGAGG	1158
CKM_d	GTTATGTTTGCTGAGGTCG	1158
CKM_e	GTGGTTGTTATGTTTGCTG	1158
CKM_f	AGCAAACATAACAACCACA	1158
CKM_g	AGTTCAAGGGTCAGTACCT	1158
CKM_h	AGCTTCTTGTAGAGTTCAA	1158
CKMT2_a	AAACAGCAGAGAAGCATTG	1160
CKMT2_b	CTCTGCTGTTTGCTACCAT	1160
CKMT2_c	GTCAGGACACTGGTGCCCA	1160
CKMT2_d	CACCAGTGTCCTGACCACC	1160
CKMT2_e	TACCCGGTGGTCAGGACAC	1160
CKMT2_f	CACTTTCTGCCGGTTCAGC	1160
CKMT2_g	CGGCAGAAAGTGTGTGCCG	1160
CKMT2_h	CTCGGCACACACTTTCTGC	1160
CLK1_a	GAGAACTTACTGTCCTGAT	1195
CLK1_b	TGTCCTGATTGGGATGACA	1195
CLK1_c	TGATTGGGATGACAAGGAT	1195
CLK1_d	AATCCTTGTCATCCCAATC	1195
CLK1_e	ATGACAAGGATTGGGATTA	1195
CLK1_f	AGATCACATAGCAGTGCCC	1195
CLK1_g	TTTGCAGCGCTTGTTCTCC	1195
CLK1_h	AGACCTGCTTTCCAAATAA	1195
CLK2_a	GCGACGAAGAAGTCGCTCC	1196
CLK2_b	TGATGATCGTTCGTCCGAC	1196
CLK2_c	TGATCGTTCGTCCGACCGG	1196
CLK2_d	CGACCGGAGGGTGTATGAC	1196
CLK2_e	CGGTCATACACCCTCCGGT	1196
CLK2_f	TCGCCGGTCATACACCCTC	1196
CLK2_g	TGTATGACCGGCGATACTG	1196
CLK2_h	GTAGCTGCCACAGTATCGC	1196
CLK3_a	TCAGGTACGGGTCTGGTTC	1198
CLK3_b	GGTAGCTCAGGTACGGGTC	1198
CLK3_c	CCCGTACCTGAGCTACCGA	1198
CLK3_d	TCCATCGGTAGCTCAGGTA	1198
CLK3_e	CCTGAGCTACCGATGGAAG	1198
CLK3_f	CCTCTTCCATCGGTAGCTC	1198
CLK3_g	GAGCTACCGATGGAAGAGG	1198
CLK3_h	CTACCGATGGAAGAGGAGG	1198
CLK4_a	TTTCTCTGCTATCCCAATC	57396
CLK4_b	TTGGGATAGCAGAGAAAGC	57396
CLK4_c	CTATCGTGGAAGTCACAAG	57396
CLK4_d	TGGAAGTCACAAGCGGAAG	57396
CLK4_e	TAGTAGCACACAAGAGAAC	57396
CLK4_f	CTTGAATGAGCGAGATTAT	57396
CLK4_g	CGATAATCTCGCTCATTCA	57396
CLK4_h	TGAGCGAGATTATCGGGAC	57396
CMPK1_a	GCGGGCTGCTCCACGTCCT	51727
CMPK1_b	CTTCCTGCTGCAGACCCGC	51727
CMPK1_c	CAGAGGAGAATCGGCCGGC	51727
CMPK1_d	AGAGCAGAGGAGAATCGGC	51727
CMPK1_e	CATGAGACGTGGAGAGCAG	51727
CMPK1_f	CCACGTCTCATGAAGCCGC	51727
CMPK1_g	CGCTGGTCGTGTTCGTCCT	51727
CMPK1_h	CGAGGACGAACACGACCAG	51727
COASY_a	CTGGTGCTGACGACGCCGC	80347
COASY_b	CAGCGGCGTCGTCAGCACC	80347
COASY_c	CAGGATGGAGGCCAGGCGA	80347
COASY_d	CTGGCCTCCATCCTGACCT	80347
COASY_e	GCCTCCATCCTGACCTCGG	80347
COASY_f	GCCGCCGAGGTCAGGATGG	80347
COASY_g	CATCCTGACCTCGGCGGCC	80347
COASY_h	CGGGCCGCCGAGGTCAGGA	80347
COL4A3BP_a	AACTCGTCGGGCTCGGAGG	10087
COL4A3BP_b	AGGATCCAGAGACGGAGTC	10087
COL4A3BP_c	GCGGCCCAGACTCCGTCTC	10087
COL4A3BP_d	ACGGAGTCTGGGCCGCCTG	10087
COL4A3BP_e	CCGCCTGTGGAGCGCTGCG	10087
COL4A3BP_f	GACAAACTACATTCATGGG	10087
COL4A3BP_g	AACTACATTCATGGGTGGC	10087
COL4A3BP_h	TCATGGGTGGCAGGATCGT	10087
COMMD3_a	CAGAAAGGCTTCCAGATGC	23412
COMMD3_b	CGTTGGAGTCGAAGGAGCG	23412
COMMD3_c	GTGAAGGCGTTGGAGTCGA	23412
COMMD3_d	AGGAGAAGCGTGAAGGCGT	23412
COMMD3_e	GCCTTCACGCTTCTCCTCC	23412
COMMD3_f	TTCACGCTTCTCCTCCGGG	23412
COMMD3_g	GCCCGGAGGAGAAGCGTGA	23412
COMMD3_h	ACTCTGGAATGCCGCCCGG	23412
CPNE3_a	GAATACAAGTGGTCAACAG	8895
CPNE3_b	TAATCAATAATAAATGTCT	8895
CPNE3_c	ATTGATTACTACTTTGAAG	8895
CPNE3_d	GAGTGATGATGACTTCTTA	8895
CPNE3_e	GGGAATGTGAATGTACCCT	8895
CPNE3_f	GGTCGAGTTAGCTTCTTGC	8895
CPNE3_g	AAGAAGCTAACTCGACCAC	8895
CPNE3_h	AGAGTGGTCTTGTTTGAAA	8895
CRIM1_a	ACCAGGAGGTGCCCGCAGC	51232
CRIM1_b	ACCTCCTGGTCTCGCTGCT	51232
CRIM1_c	TGCTGCTGCTGGCGCGCTC	51232
CRIM1_d	CAGACCAGCGCCCGGGTGC	51232
CRIM1_e	GGGCAGGCAGACCAGCGCC	51232
CRIM1_f	CTTGGACTCGTCACAGGGC	51232
CRIM1_g	CGCACTTGGACTCGTCACA	51232
CRIM1_h	TGTGACGAGTCCAAGTGCG	51232
CRKL_a	CTCCTCGGACCGCTCCGCC	1399
CRKL_b	TACCAGGCGGAGCGGTCCG	1399
CRKL_c	ACCGCTCCGCCTGGTATAT	1399
CRKL_d	GGGCCGGTGTCTCGCCAGG	1399
CRKL_e	GCGCCTCCTGGCGAGACAC	1399
CRKL_f	TCGCCAGGAGGCGCAGACC	1399
CRKL_g	AGGCGCAGACCCGGCTCCA	1399
CRKL_h	CATACCGTGGCGCTGGCCC	1399
CDK12_a	GCAAGAAGGACGGGAGTGG	51755
CDK12_b	ACGGGAGTGGAGGAGCTTC	51755
CDK12_c	GGAACTTTGCAGCCGTCAT	51755
CDK12_d	CTTTGCAGCCGTCATCGGG	51755
CDK12_e	TGCAGCCGTCATCGGGAGG	51755
CDK12_f	AGCTGCCGCCTCCCGATGA	51755
CDK12_g	AGCAGAGAGCGTCACCGCT	51755
CDK12_h	CTTGTGCTTCGATACCAAG	51755
CSF1R_a	GGACACTGGGCTCTATCAC	1436
CSF1R_b	GAGCCCAGTGTCCCTGAGC	1436
CSF1R_c	ACGACCAGCTCAGGGACAC	1436
CSF1R_d	CTGAGCTGGTCGTGAAGCC	1436
CSF1R_e	CTGGCTTCACGACCAGCTC	1436
CSF1R_f	GTCGTGAAGCCAGGAGCAA	1436
CSF1R_g	GCAAGGTCACCGTTGCTCC	1436
CSF1R_h	ACGGTGACCTTGCGATGTG	1436
CSK_a	TCTGTACCGGATGGCCAGG	1445
CSK_b	CATTCTGTACCGGATGGCC	1445
CSK_c	CAATACATTCTGTACCGGA	1445
CSK_d	TTGGCAATACATTCTGTAC	1445
CSK_e	TTGCCAAGTACAACTTCCA	1445
CSK_f	GTGCCGTGGAAGTTGTACT	1445
CSK_g	TTCCACGGCACTGCCGAGC	1445
CSK_h	GTCCTGCTCGGCAGTGCCG	1445
CSNK1A1_a	ATATCGGGCAGTGCCAGTG	1452
CSNK1A1_b	GCATTGATGCTAGCATATC	1452
CSNK1A1_c	AGTACATCGCAAATTCTGC	1452
CSNK1A1_d	TGTACTTAAACTATTGTCG	1452
CSNK1A1_e	GTCGGAGGGAAATATAAAC	1452
CSNK1A1_f	ATAAACTGGTACGGAAGAT	1452
CSNK1A1_g	ATCGGGTCTGGCTCCTTCG	1452
CSNK1A1_h	GCTAGAATCTCAGAAGGCC	1452
CSNK1A1L_a	CCAAAGCCGAACTCGTTGT	122011
CSNK1A1L_b	AAGCCGAACTCGTTGTGGG	122011
CSNK1A1L_c	AGGGAAATACAAACTGGTG	122011
CSNK1A1L_d	ACAAACTGGTGCGGAAGAT	122011
CSNK1A1L_e	TCCTTTGGAGACGTTTATC	122011
CSNK1A1L_f	CCCAGATAAACGTCTCCAA	122011
CSNK1A1L_g	TGGGCATCACCACCACCAA	122011
CSNK1A1L_h	ATCACCACCACCAACGGCG	122011
CSNK1D_a	ACCGGCTGGGCCGGAAGAT	1453
CSNK1D_b	GCCGATCTTCCGGCCCAGC	1453
CSNK1D_c	TGGGCCGGAAGATCGGCAG	1453
CSNK1D_d	GGAGCCGCTGCCGATCTTC	1453
CSNK1D_e	GACATTGCTGCAGGAGAAG	1453
CSNK1D_f	TTGACACATTCAAGCTTGA	1453
CSNK1D_g	GCTCTCAATGTGGAGCTGA	1453
CSNK1D_h	CCCACCATCAGATGGTGCG	1453
CSNK1E_a	ACCGCCTGGGACGGAAGAT	1454
CSNK1E_b	CCCGATCTTCCGTCCCAGG	1454
CSNK1E_c	TGGGACGGAAGATCGGGAG	1454
CSNK1E_d	GCTCCCGATCTTCCGTCCC	1454
CSNK1E_e	GGGACGGAAGATCGGGAGC	1454
CSNK1E_f	TCCTTCGGAGATATCTACC	1454
CSNK1E_g	GCCAACATCGCCTCTGGTG	1454
CSNK1E_h	TCCTCACCAGAGGCGATGT	1454
CSNK1G1_a	CAACGGACAACTAAACCCA	53944
CSNK1G1_b	AACTAAACCCATGGCACAA	53944
CSNK1G1_c	GTGCACTCCTTTGTGCCAT	53944
CSNK1G1_d	CACACTGCTCTCGACCATC	53944
CSNK1G1_e	AGGACGATGAGGAGCCAGA	53944
CSNK1G1_f	TGGCTCCTCATCGTCCTCT	53944
CSNK1G1_g	TATGGTGGGACCCAACTTC	53944
CSNK1G1_h	TGGGACCCAACTTCAGGGT	53944
CSNK1G2_a	GAGGGCCGGAGAATGTCCA	1455
CSNK1G2_b	GCCGGAGAATGTCCAAGGC	1455
CSNK1G2_c	GAGAATGTCCAAGGCCGGC	1455
CSNK1G2_d	GCCGGCCTTGGACATTCTC	1455
CSNK1G2_e	GAATGTCCAAGGCCGGCGG	1455
CSNK1G2_f	CCGGAGCAGCCACGGCATC	1455
CSNK1G2_g	CCGGATGCCGTGGCTGCTC	1455
CSNK1G2_h	AGCCACGGCATCCGGAGCT	1455
CSNK1G3_a	CAAACAAGTCTTCCAAACT	1456
CSNK1G3_b	GTATATCAAGTTCTTTGAA	1456
CSNK1G3_c	AACCTGAGAACTTCTTAAT	1456
CSNK1G3_d	GTCCTATTAAGAAGTTCTC	1456
CSNK1G3_e	ACTTCTTAATAGGACGACC	1456
CSNK1G3_f	TATAATGTGAATAACTTGC	1456
CSNK1G3_g	GGCTCTTGTGTTCTCTGTA	1456
CSNK1G3_h	GAGAACACAAGAGCCTTAC	1456
CSNK2A2_a	AGGGCCCGGGTCTACGCCG	1459
CSNK2A2_b	TTCACCTCGGCGTAGACCC	1459
CSNK2A2_c	CGCCGAGGTGAACAGTCTG	1459
CSNK2A2_d	CTCCTCAGACTGTTCACCT	1459
CSNK2A2_e	CTGAGGAGCCGCGAGTACT	1459
CSNK2A2_f	CGCGAGTACTGGGACTACG	1459
CSNK2A2_g	CTCGTAGTCCCAGTACTCG	1459
CSNK2A2_h	GAGGCTCACGTCCCGAGCT	1459
CSNK2B_a	CCACAGAACCAGGAAATCC	1460
CSNK2B_b	CCTGGTTCTGTGGGCTCCG	1460
CSNK2B_c	CCACGGAGCCCACAGAACC	1460
CSNK2B_d	AGGACAAATTTAATCTTAC	1460
CSNK2B_e	AGTAAGATTAAATTTGTCC	1460
CSNK2B_f	CTTACTGGACTCAATGAGC	1460
CSNK2B_g	TAGAGCTTGTCGATAGTGA	1460
CSNK2B_h	CAAGCTCTAGACATGATCT	1460
DAPK1_a	TGGATGATTACTACGACAC	1612
DAPK1_b	GATTACTACGACACCGGCG	1612
DAPK1_c	ACGACACCGGCGAGGAACT	1612
DAPK1_d	TTGGCGGCATACTGGAGGC	1612
DAPK1_e	GAATTTGGCGGCATACTGG	1612
DAPK1_f	GATGAATTTGGCGGCATAC	1612
DAPK1_g	CGCCAAATTCATCAAGAAA	1612
DAPK1_h	AAGGAGGACTAAGTCCAGC	1612
DAPK2_a	GAGCCATTCAAGCAGCAGA	23604
DAPK2_b	TATGACATCGGAGAGGAGC	23604
DAPK2_c	CTTCTTCACGATGGCAAAC	23604
DAPK2_d	TGCCATCGTGAAGAAGTGC	23604
DAPK2_e	TCCCGGCACTTCTTCACGA	23604
DAPK2_f	AGTGCCGGGAGAAGAGCAC	23604
DAPK2_g	AGCCAAGTTCATCAAGAAG	23604
DAPK2_h	TGCCGCTTCTTGATGAACT	23604
DAPK3_a	GTGGAGGACCATTATGAGA	1613
DAPK3_b	CTTCCGCACGATCGCAAAC	1613
DAPK3_c	TGCGATCGTGCGGAAGTGC	1613
DAPK3_d	TGCGGAAGTGCCGGCAGAA	1613
DAPK3_e	AGTGCCGGCAGAAGGGCAC	1613
DAPK3_f	CGGCAGAAGGGCACGGGCA	1613
DAPK3_g	CTTGCCCGTGCCCTTCTGC	1613
DAPK3_h	CGGCGCTTCTTGATGAACT	1613
DBF4_a	TCTGTGTTGCTCACTTAGA	10926
DBF4_b	ATCATCAACAACTTGATAC	10926
DBF4_c	CACTGTTGTATCATCTTCC	10926
DBF4_d	GAAGATGATACAACAGTGA	10926
DBF4_e	GATGGGCTCTGAAATAAAC	10926
DBF4_f	CCCTTCAAATGAATTGAGA	10926
DBF4_g	ATTTCAGTACAGATAATAG	10926
DBF4_h	CCATTCCATACTCCTCCTG	10926
DCK_a	CTTTCTCAGCCAGCTCTGA	1633
DCK_b	TAAACAATTGTGTGAAGAT	1633
DCK_c	TCCTGAACCTGTTGCCAGA	1633
DCK_d	ACCATCTGGCAACAGGTTC	1633
DCK_e	CATTGCACCATCTGGCAAC	1633
DCK_f	CTTTGAACATTGCACCATC	1633
DCK_g	GTATGAGAAACCTGAACGA	1633
DCK_h	AGACAGGCATATGTTTGGA	1633
DCLK1_a	GAGTAGAGAGCTGACTACC	9201
DCLK1_b	AGCTCTCTACTCCGCGCTC	9201
DCLK1_c	TTGGCGACTTGCCTGAGCG	9201
DCLK1_d	TTCCGCAGGCTTCCTGGGC	9201
DCLK1_e	CTGCTTCCGCAGGCTTCCT	9201
DCLK1_f	AGGAAGCCTGCGGAAGCAG	9201
DCLK1_g	TCTGCTTCCGCAGGCTTCC	9201
DCLK1_h	GTGGACGCAAGTGACGTAG	9201
DCLK2_a	CTGGAGCACTTTGAGGAAC	166614
DCLK2_b	CTTTGAGGAACGGGACAAA	166614
DCLK2_c	TGGGCACTGTGCGCCGGAC	166614
DCLK2_d	TGCAGTGGGCACTGTGCGC	166614
DCLK2_e	CTGCAGCTTCTACCGCACG	166614
DCLK2_f	TACCGCACGCGGACCCTGC	166614
DCLK2_g	GGCCTGCAGGGTCCGCGTG	166614
DCLK2_h	ACCCTGCAGGCCCTCAGCT	166614
DCLK3_a	CAGGGCCCGGGCTTTGTTG	85443
DCLK3_b	AAAGCCCGGGCCCTGACAC	85443
DCLK3_c	TGGGCCAGTGTCAGGGCCC	85443
DCLK3_d	CTCCTCAGCCTTGGAGAAG	85443
DCLK3_e	TGCTCCTCAGCCTTGGAGA	85443
DCLK3_f	ACAGCCTGCTCCTCAGCCT	85443
DCLK3_g	TGTTTAGCAAGGCTCTGAA	85443
DCLK3_h	AAAGGAGACCACCGCTGTG	85443
DDR1_a	TGCTGCTCTTGGTGGCAAG	780
DDR1_b	GTGGAGATGCTGACATGAA	780
DDR1_c	CCCAGGGCATAGCGGCACT	780
DDR1_d	CGCTATGCCCTGGGCATGC	780
DDR1_e	CTGCATGCCCAGGGCATAG	780
DDR1_f	TGCCCTGGGCATGCAGGAC	780
DDR1_g	GTCCGGTCCTGCATGCCCA	780
DDR1_h	GTCACTGTCTGGGATGGTC	780
DDR2_a	ACTCAAGATAGGCAGCAGC	4921
DDR2_b	GCTATCCTCTGGGCATGTC	4921
DDR2_c	TGACATGCCCAGAGGATAG	4921
DDR2_d	ATCCTCTGGGCATGTCAGG	4921
DDR2_e	GGCCTCCTGACATGCCCAG	4921
DDR2_f	GGAGGCCAGATTCCAGATG	4921
DDR2_g	GATGTCCTCATCTGGAATC	4921
DDR2_h	AAGCTGTGATGTCCTCATC	4921
DGKA_a	GATGTCCTAAAGCTCTTCG	1606
DGKA_b	TCCTAAAGCTCTTCGAGGA	1606
DGKA_c	CTCTTCGAGGATGGCGAGA	1606
DGKA_d	AGATGGCTAAATATGTCCA	1606
DGKA_e	TGGAATCCCTCGTACCCAA	1606
DGKA_f	GTTCCCAGACACCTAAGCC	1606
DGKA_g	AGTGCCAGGCTTAGGTGTC	1606
DGKA_h	TGTTTCAATCCTTTGAGAC	1606
DGKB_a	AAATTCCGAAGGGCTGAGG	1607
DGKB_b	CTCAGCATATTTCTGAAGT	1607
DGKB_c	TGCAAGCACACCATTACCA	1607
DGKB_d	TTGCAAAGTATAATCCTGA	1607
DGKB_e	CTATTCATGAAGACATTCC	1607
DGKB_f	ATCAGGAAGCTCGGCTTCC	1607
DGKB_g	GGTGTGCAGTGAAATCATC	1607
DGKB_h	GTTGCTAAATGACATGAAA	1607
DGKD_a	GAGATACTTTAAGCTTCGA	8527
DGKD_b	GTACTGGATTCAGCTACGC	8527
DGKD_c	ACAAGATGAGCTTCCTGCA	8527
DGKD_d	TTAAAGACTGTGCAGAACA	8527
DGKD_e	GGTCCATGCTGTACTGGGT	8527
DGKD_f	GAAGTGGTCCATGCTGTAC	8527
DGKD_g	ACAGCATGGACCACTTCTC	8527
DGKD_h	CTTCTCAGGGATGCACAAT	8527
DGKG_a	TCAAATTCTTCTGGAGTGA	1608
DGKG_b	GGAGTTGGTCAAATTCTTC	1608
DGKG_c	TTCTGAATATTTCTGGAGT	1608
DGKG_d	CCTTGACTGAATTTAATGA	1608
DGKG_e	CCCTCATTAAATTCAGTCA	1608
DGKG_f	GACTGAATTTAATGAGGGT	1608
DGKG_g	TGAAGACATCATAGCTAAT	1608
DGKG_h	CTGTTCATGAGGGCGTACC	1608
DGKH_a	AAATGTTCCACATTAAACT	160851
DGKH_b	TTAATGTGGAACATTTCTC	160851
DGKH_c	TTTCTCAGGGATGCACAAC	160851
DGKH_d	GTGGGTCGGGCGTGGGAGC	160851
DGKH_e	CAGAAGGTGGGTCGGGCGT	160851
DGKH_f	CACGTTACAGAAGGTGGGT	160851
DGKH_g	TGCACACGTTACAGAAGGT	160851
DGKH_h	TCTCTGCACACGTTACAGA	160851
DGKI_a	TTCATGGCGCCCGCTCCGG	9162
DGKI_b	GGGTTCATGGCGCCCGCTC	9162
DGKI_c	CCTCTCCCGCCGAGGAGCT	9162
DGKI_d	CCTCGGCGGGAGAGGAGAA	9162
DGKI_e	CCTTTCTCCTCTCCCGCCG	9162
DGKI_f	CAGCAGCGGAAGCGGCGCC	9162
DGKI_g	GCGCCCAGGCAGCAGCTCC	9162
DGKI_h	GCTGCTGCCTGGGCGCCGA	9162
DGKK_a	TGCTCTCCATCCTGAGGCG	139189
DGKK_b	GCTGCTCTCCATCCTGAGG	139189
DGKK_c	CGGGCTGCTCTCCATCCTG	139189
DGKK_d	GAGGCTCTGGAGACTCAGC	139189
DGKK_e	TCCAGAGCCTCCGCCGCCT	139189
DGKK_f	GCCAAGGCGGCGGAGGCTC	139189
DGKK_g	AGAGCAGCGGCGGAGCCGG	139189
DGKK_h	GCTCCGCCGCTGCTCTCCG	139189
DGKQ_a	GCCTCCTGAGCCCAGCACG	1609
DGKQ_b	CTCTGACGCCCGCCCGCTC	1609
DGKQ_c	TGTGTCCCGGCGCGGCAGC	1609
DGKQ_d	CGCGCCGGGACACAGCTTC	1609
DGKQ_e	CGGAAGCTGTGTCCCGGCG	1609
DGKQ_f	CCGGGACACAGCTTCCGGA	1609
DGKQ_g	CTTGGTGAGCGTCACCTTC	1609
DGKQ_h	CTGCTCCGACTTCATCTGG	1609
DGUOK_a	CGAGCACCCTTCAGTTCCA	1716
DGUOK_b	TCTTGGCCATGGAACTGAA	1716
DGUOK_c	ATGGCCAAGAGCCCACTCG	1716
DGUOK_d	TCGAGTGGGCTCTTGGCCA	1716
DGUOK_e	TGGCCAAGAGCCCACTCGA	1716
DGUOK_f	ACGCCCTCGAGTGGGCTCT	1716
DGUOK_g	GGAGGAAACGCCCTCGAGT	1716
DGUOK_h	AGGGCGTTTCCTCCTCCAG	1716
DLG1_a	ATCTGTGTTGACCAGTACT	1739
DLG1_b	CTGGTCAACACAGATAGCT	1739
DLG1_c	GGCTTGGTTTCAGCATTGC	1739
DLG1_d	TTGGTTTCAGCATTGCAGG	1739
DLG1_e	TTCAGCATTGCAGGAGGTA	1739
DLG1_f	GTACGGACAACCCACACAT	1739
DLG1_g	TGAGTCATCTCCAATGTGT	1739
DLG1_h	TTGAAGCGTTGAAAGAAGC	1739
DLG2_a	TGAACCACAGCATGAGCTC	1740
DLG2_b	ACAGCATGAGCTCCGGGTC	1740
DLG2_c	GGACCCGGAGCTCATGCTG	1740
DLG2_d	GTTCGCAGGGATCCGGACC	1740
DLG2_e	TGATTGGTTCGCAGGGATC	1740
DLG2_f	CGTTTCTGATTGGTTCGCA	1740
DLG2_g	TAGAGGGAGCGTTTCTGAT	1740
DLG2_h	CTCTTGTCGTAGTCGAACA	1740
DLG3_a	TGAACAGCAGCATGAGCTC	1741
DLG3_b	GTCCGATCATAATCAAACA	1741
DLG3_c	GTTTGATTATGATCGGACT	1741
DLG3_d	AGTCCGATCATAATCAAAC	1741
DLG3_e	TTTGATTATGATCGGACTC	1741
DLG3_f	ACAGCTGCCTGCCAAGCCA	1741
DLG3_g	CTGCTCACTTTCTCCGTGT	1741
DLG3_h	ACGGAGAAAGTGAGCAGAT	1741
DLG4_a	CGTGTCTTCATCTTGGTAG	1742
DLG4_b	GCCGGGCTGTGCTCCAGAG	1742
DLG4_c	CTGTGTTGACAATCACTGG	1742
DLG4_d	TATCTGTGTTGACAATCAC	1742
DLG4_e	GAATACGAGGAAATCACAT	1742
DLG4_f	CGAGGAAATCACATTGGAA	1742
DLG4_g	GCACTGACAACCCACACAT	1742
DLG4_h	TGGGTCGTCACCGATGTGT	1742
DMPK_a	GATCTTCATGGCATACACC	1760
DMPK_b	CATGAAGATCATGAACAAG	1760
DMPK_c	CACTTGTTCATGATCTTCA	1760
DMPK_d	AGTGGGACATGCTGAAGAG	1760
DMPK_e	GTCGTGCTTCCGTGAGGAG	1760
DMPK_f	CGTGAGGAGAGGGACGTGT	1760
DMPK_g	CAACACGTCCCTCTCCTCA	1760
DMPK_h	AGGGACGTGTTGGTGAATG	1760
DTYMK_a	CTCATAGTGCTGGAGGGCG	1841
DTYMK_b	TGGAGGGCGTGGACCGCGC	1841
DTYMK_c	CTGCGTGCTCTTCCCGGCG	1841
DTYMK_d	CGGCTCTGCGTGCTCTTCC	1841
DTYMK_e	AGCACGCAGAGCCGCAAGC	1841
DTYMK_f	ACGCAGAGCCGCAAGCTGG	1841
DTYMK_g	CAGCGCTTCCACCAGCTTG	1841
DTYMK_h	TGGAAGCGCTGTGCGCCGC	1841
DUSP21_a	GCTGTAGATGGAGGGCTGC	63904
DUSP21_b	TGGGAGAAGCTGTAGATGG	63904
DUSP21_c	ATTTGGGAGAAGCTGTAGA	63904
DUSP21_d	TTGCTGAGAAACAAGCTTC	63904
DUSP21_e	GAAGCTTGTTTCTCAGCAA	63904
DUSP21_f	TTGTTTCTCAGCAATGGTG	63904
DUSP21_g	AGAAGGAGTTTGTCGTTGG	63904
DUSP21_h	GACAGAAGGAGTTTGTCGT	63904
DYRK1A_a	GTGCAAGCCGAACAGATGA	1859
DYRK1A_b	CTGCTGGCCTTCAGATGGC	1859
DYRK1A_c	CATCTGTCCAGCCATCTGA	1859
DYRK1A_d	CACTGTACTGATGTGAATG	1859
DYRK1A_e	ACTTATGTTTGGCTGGCGA	1859
DYRK1A_f	TTGGTCACTTATGTTTGGC	1859
DYRK1A_g	CCAAACATAAGTGACCAAC	1859
DYRK1A_h	TGATAAGGCAGAAACCTGT	1859
DYRK1B_a	GAAGCCAGAGAAGGGACCA	9149
DYRK1B_b	TGATGTGCGGCTACTGCCT	9149
DYRK1B_c	GAGGCAGTAGCCGCACATC	9149
DYRK1B_d	TGTGCGGCTACTGCCTCGG	9149
DYRK1B_e	GGTTGCATCCCGGAAGGCC	9149
DYRK1B_f	GCTGAGGTTGCATCCCGGA	9149
DYRK1B_g	CCGCTGCGTAAGCTCTCTG	9149
DYRK1B_h	ACAGAGAGCTTACGCAGCG	9149
DYRK2_a	TGAATGATCACCTGCATGT	8445
DYRK2_b	AGCGTGGCTGCCGACATGC	8445
DYRK2_c	ATGTCGGCAGCCACGCTCA	8445
DYRK2_d	CACGCTCACGGACAGATCC	8445
DYRK2_e	CTGGATCTGTCCGTGAGCG	8445
DYRK2_f	CTCAAACAACTGTTGAACC	8445
DYRK2_g	TGAGGATAACAGTAACAAG	8445
DYRK2_h	GCTCACGACACAACCAAAT	8445
DYRK3_a	GTTTCATCTATCATCATGA	8444
DYRK3_b	CAGAGTACATTTGAACAGG	8444
DYRK3_c	TGGGTGGAGGTGGTTCAGA	8444
DYRK3_d	TCTCCTGTAAACTGCTCAG	8444
DYRK3_e	CCAATACTATTCAGTCAGA	8444
DYRK3_f	CCATCTGACTGAATAGTAT	8444
DYRK3_g	GCTCTCCTACTGTTTCTCA	8444
DYRK3_h	AAATCCAACAGTTCATCCA	8444
DYRK4_a	TCACGGCGGAGTTGTACAC	8798
DYRK4_b	GAGCAGCTGGCCTGCATCA	8798
DYRK4_c	TGCTGGGTCTGCCGCCAGC	8798
DYRK4_d	TCTGAATGAAGCCGGCTGG	8798
DYRK4_e	CTGTCTGAATGAAGCCGGC	8798
DYRK4_f	GAGGCTGTCTGAATGAAGC	8798
DYRK4_g	CTTCATTCAGACAGCCTCC	8798
DYRK4_h	AAGAATGTCTGTCTCCTGG	8798
EEF2K_a	TCCGCCTGGAAGGCGTTGA	29904
EEF2K_b	GCCTGGAAGGCGTTGATGG	29904
EEF2K_c	GCCATCAACGCCTTCCAGG	29904
EEF2K_d	GCCGCCATCAACGCCTTCC	29904
EEF2K_e	ACCATCATGGCCAGCTCGG	29904
EEF2K_f	CCATGATGGTGATTCTGAT	29904
EEF2K_g	GGGACAGCGACGATGAGGA	29904
EEF2K_h	AGCTTGGGTCATCCGTGAT	29904
EFNA3_a	GCTGCCGCTGCTGGCCCAA	1944
EFNA3_b	CGCTGCTGGCCCAAGGGCC	1944
EFNA3_c	CGGGCCCTTGGGCCAGCAG	1944
EFNA3_d	GCTGGCCCAAGGGCCCGGA	1944
EFNA3_e	GCGCTGGGAAACCGGCATG	1944
EFNA3_f	AAACCGGCATGCGGTGTAC	1944
EFNA3_g	GTTCCAGTACACCGCATGC	1944
EFNA3_h	GGTGTAGCCCTCTCGCCGC	1944
EFNA4_a	TTGCTTCGAGGAGACGCCG	1945
EFNA4_b	CTTCGAGGAGACGCCGTGG	1945
EFNA4_c	GGAGACGCCGTGGTGGAGC	1945
EFNA4_d	TTGAGGCCCAGCTCCACCA	1945
EFNA4_e	AATGTCTAGGTAATCGTTG	1945
EFNA4_f	GCCCTGGGCCTTCGTAGTG	1945
EFNA4_g	GTACAAAGCAAACGTCTCG	1945
EFNA4_h	GAGACGTTTGCTTTGTACA	1945
EFNA5_a	GCTGGTGTTTCTGGTGCTC	1946
EFNA5_b	TGGATGTGTGTGTTCAGCC	1946
EFNA5_c	TGTGTGTTCAGCCAGGACC	1946
EFNA5_d	AGCCAGGACCCGGGCTCCA	1946
EFNA5_e	GGCCTTGGAGCCCGGGTCC	1946
EFNA5_f	GGCGACGGCCTTGGAGCCC	1946
EFNA5_g	TAGCGGTCGGCGACGGCCT	1946
EFNA5_h	ACAGCGTAGCGGTCGGCGA	1946
EFNB3_a	CAGCCTGGAGCCTGTCTAC	1949
EFNB3_b	GTTCCAGTAGACAGGCTCC	1949
EFNB3_c	GAGCCTGTCTACTGGAACT	1949
EFNB3_d	TCGCCGAGTTCCAGTAGAC	1949
EFNB3_e	CACATAACCACCCTCTGCC	1949
EFNB3_f	GTGCTGTACCCTCAGATCG	1949
EFNB3_g	ATAATTAGGAGAGGAGTGA	1949
EFNB3_h	TAGAACTCATAATTAGGAG	1949
EIF2AK1_a	TCTTCGCGCTTGCGGACCC	27102
EIF2AK1_b	GTCCGCAAGCGCGAAGAGG	27102
EIF2AK1_c	GCCCTCCTCTTCGCGCTTG	27102
EIF2AK1_d	GCGCGAAGAGGAGGGCGAC	27102
EIF2AK1_e	CGGGAAAGTCGATGGCCGG	27102
EIF2AK1_f	GCCATCGACTTTCCCGCCG	27102
EIF2AK1_g	CGGCGGGAAAGTCGATGGC	27102
EIF2AK1_h	CCATCGACTTTCCCGCCGA	27102
EIF2AK2_a	AATACATACCGTCAGAAGC	5610
EIF2AK2_b	TACTACTCCCTGCTTCTGA	5610
EIF2AK2_c	ATCAAGAACTGCCTAATTC	5610
EIF2AK2_d	TTCAGGACCTCCACATGAT	5610
EIF2AK2_e	CATTTCAAGTTATAATAGA	5610
EIF2AK2_f	GAGAATTTCCAGAAGGTGA	5610
EIF2AK2_g	TTGATCTACCTTCACCTTC	5610
EIF2AK2_h	GGTGAAGGTAGATCAAAGA	5610
EIF2AK3_a	GCGCCCGTACCAGCAGCCC	9451
EIF2AK3_b	GGGCTCGCGGCAAGGACGG	9451
EIF2AK3_c	CGGCAAGGACGGTGGCCGC	9451
EIF2AK3_d	CGTGGCCTCCCAGCGCCGA	9451
EIF2AK3_e	GTCGGCGCTGGGAGGCCAC	9451
EIF2AK3_f	CGAACGCCGCCTCCGCCGT	9451
EIF2AK3_g	CGGAGGCGGCGTTCGGCCT	9451
EIF2AK3_h	GTCGCTGAGGTGGGAGCAG	9451
EIF2AK4_a	GTTGCGGGTAGCTCTCCGG	440275
EIF2AK4_b	GAGAGCTACCCGCAACGAC	440275
EIF2AK4_c	GTCGTTGCGGGTAGCTCTC	440275
EIF2AK4_d	GCTCGTGGTCCTGTCGTTG	440275
EIF2AK4_e	CGACAGGACCACGAGCTAC	440275
EIF2AK4_f	GACCACGAGCTACAGGCCC	440275
EIF2AK4_g	CACGAGCTACAGGCCCTGG	440275
EIF2AK4_h	CTCCAGGGCCTGTAGCTCG	440275
EPHA1_a	ACTCTGATGGACACAAGCA	2041
EPHA1_b	ATGGACACAAGCAAGGCAC	2041
EPHA1_c	AACAGCAACAGATACTGAA	2041
EPHA1_d	GCAGTCCTGGTACATGTAC	2041
EPHA1_e	ACCAGGACTGCCCAATGCA	2041
EPHA1_f	TCCTTGCATTGGGCAGTCC	2041
EPHA1_g	TGTCTCTGCGTCCTTGCAT	2041
EPHA1_h	ACGCAGAGACACTGACCAC	2041
EPHA10_a	GGAAGAGGCGCAGCGGGTG	284656
EPHA10_b	CTGCATCCGGCAGAGGAAG	284656
EPHA10_c	ACAGAGCTGCATCCGGCAG	284656
EPHA10_d	CGCGAGACAGAGCTGCATC	284656
EPHA10_e	CTGGATTCCAAAGCCTCCC	284656
EPHA10_f	CTGGGAGGCTTTGGAATCC	284656
EPHA10_g	AAAGCCTCCCAGGCCGAGC	284656
EPHA10_h	CAGCCCAGCTCGGCCTGGG	284656
EPHA2_a	CAGCAGGGCGAAGCAGGCG	1969
EPHA2_b	CGCCTGCTTCGCCCTGCTG	1969
EPHA2_c	TCCTTGCCCTGCGCCGCCG	1969
EPHA2_d	TGCTGGACTTTGCTGCAGC	1969
EPHA2_e	GACTTTGCTGCAGCTGGAG	1969
EPHA2_f	GCTGGCTCACACACCCGTA	1969
EPHA2_g	TCACACACCCGTATGGCAA	1969
EPHA2_h	ATTCATGATGTTCTGCATC	1969
EPHA3_a	TCTGTTCTCGACAGCTTCG	2042
EPHA3_b	GATCTCTTATCCATCACAT	2042
EPHA3_c	TGAACATTACACACCCATC	2042
EPHA3_d	ACACCCATCAGGACTTACC	2042
EPHA3_e	CACACCTGGTAAGTCCTGA	2042
EPHA3_f	GTCCATGACATTGCACACC	2042
EPHA3_g	CAATTGGCTGAGAACAAAC	2042
EPHA3_h	ATCTTCTGAGCTGAGTTCC	2042
EPHA4_a	GGATTTGCGACGCTGTCAC	2043
EPHA4_b	CGACGCTGTCACAGGTTCC	2043
EPHA4_c	ACAGATCTGGAATCCAATA	2043
EPHA4_d	TTGGATTCCAGATCTGTTC	2043
EPHA4_e	AGTTCTCCCTGAACAGATC	2043
EPHA4_f	GATCTGTTCAGGGAGAACT	2043
EPHA4_g	TGTTCAGGGAGAACTTGGG	2043
EPHA4_h	GGGTGGATAGCAAGCCCTC	2043
EPHA5_a	TGTCGCCGCCGCCGCTTGG	2044
EPHA5_b	CAGCCGGCCAGGGACGCTG	2044
EPHA5_c	AGCAGCCGGCCAGGGACGC	2044
EPHA5_d	GCAGAGTAGCAGCCGGCCA	2044
EPHA5_e	CGAGGTGCAGAGTAGCAGC	2044
EPHA5_f	TGCTACTCTGCACCTCGAC	2044
EPHA5_g	AGGAGAAGGCACGTCCAGA	2044
EPHA5_h	TCTCCTGTGCGCCGCACTC	2044
EPHA6_a	CTGACATGGCAGCAGAACA	285220
EPHA6_b	TGATAGCCACCGCCGCTGT	285220
EPHA6_c	TAGCCACCGCCGCTGTTGG	285220
EPHA6_d	AATCCGCCAACAGCGGCGG	285220
EPHA6_e	GTGAATCCGCCAACAGCGG	285220
EPHA6_f	AGAGTGAATCCGCCAACAG	285220
EPHA6_g	GAATAAAGTGAGGATGACG	285220
EPHA6_h	TTTATTCTTCTTGATCACT	285220
EPHA7_a	CTCCGCTTTGCACACACAG	2045
EPHA7_b	ACAACAAACAGAGTTGGAG	2045
EPHA7_c	GGATTTCCTCTCCACCCAA	2045
EPHA7_d	ACCTGGTATGTTCGTATCG	2045
EPHA7_e	TACCAGGTGTGCCAAGTCA	2045
EPHA7_f	CTCCATGACTTGGCACACC	2045
EPHA7_g	TTGGTTGGGCTCCATGACT	2045
EPHA7_h	CAACTGGCTGCGGACTAAC	2045
EPHA8_a	CCTGCGCTCTGGGTCGTCA	2046
EPHA8_b	TGACGACCCAGAGCGCAGG	2046
EPHA8_c	CTCTGGGTCGTCACGGCCG	2046
EPHA8_d	TGGGTCGTCACGGCCGCGG	2046
EPHA8_e	GCGGCCACCTGCGTGTCCG	2046
EPHA8_f	GACACGTCGACCATCCACG	2046
EPHA8_g	GCTCACGTATCCGGCTCAT	2046
EPHA8_h	GACTCGTCCACCTCGTTGA	2046
EPHB1_a	CTCCTCCTGGCATCCGCAG	2047
EPHB1_b	AGCCACTGCGGATGCCAGG	2047
EPHB1_c	CGCAGCCACTGCGGATGCC	2047
EPHB1_d	GCATCCGCAGTGGCTGCGA	2047
EPHB1_e	ACGTTAATGGACACCAGAA	2047
EPHB1_f	AGAACGGCTACTGCAGAGC	2047
EPHB1_g	AGCTCTGCAGTAGCCGTTC	2047
EPHB1_h	GAACGGCTACTGCAGAGCT	2047
EPHB2_a	ACTACAGCGACTGCTGAGC	2048
EPHB2_b	AGCTCAGCAGTCGCTGTAG	2048
EPHB2_c	CTACAGCGACTGCTGAGCT	2048
EPHB2_d	AGCGACTGCTGAGCTGGGC	2048
EPHB2_e	GATGGTGCATCCTCCATCA	2048
EPHB2_f	AACACGATCCGCACGTACC	2048
EPHB2_g	CTCAAACACGTTGCACACC	2048
EPHB2_h	AAGCCAGAACAACTGGCTA	2048
EPHB3_a	GGAGCAGCGGCAGAAGCCC	2049
EPHB3_b	AAATGGGTAACATCTGAGT	2049
EPHB3_c	GGTAACATCTGAGTTGGCG	2049
EPHB3_d	GGACATCTCATCCAGAAAG	2049
EPHB3_e	GAGGTGAGTGGCTACGATG	2049
EPHB3_f	TATGTGCGGATGGGATTCA	2049
EPHB3_g	AATCCCATCCGCACATACC	2049
EPHB3_h	ACACCTGGTATGTGCGGAT	2049
EPHB4_a	GGAAACTGCTGATCTGAAG	2050
EPHB4_b	AAGTGGGTGACATTCCCTC	2050
EPHB4_c	TGGGTGACATTCCCTCAGG	2050
EPHB4_d	TGACATTCCCTCAGGTGGA	2050
EPHB4_e	GAACTGAGCGGCCTGGATG	2050
EPHB4_f	GCTGTGCTGTTCCTCATCC	2050
EPHB4_g	TGCACGTCACACACTTCGT	2050
EPHB4_h	TGTGACGTGCAGCGTGCCC	2050
EPHB6_a	TTGGTATCCAGGCTGGCAG	2051
EPHB6_b	TGCTGGTTGGTATCCAGGC	2051
EPHB6_c	CTGGATACCAACCAGCACG	2051
EPHB6_d	CTCGTGCTGGTTGGTATCC	2051
EPHB6_e	CAACCAGCACGAGGAGACA	2051
EPHB6_f	CTTGTCTCCTCGTGCTGGT	2051
EPHB6_g	AGGCCTTGTCTCCTCGTGC	2051
EPHB6_h	GCTCTATAAGGCTTCTGCT	2051
ERBB3_a	GTTGCCCACCTCGGAGCCC	2065
ERBB3_b	TCCGAGGTGGGCAACTCTC	2065
ERBB3_c	TCAGGCCATTCAGAGTCCC	2065
ERBB3_d	TGAATGGCCTGAGTGTGAC	2065
ERBB3_e	AGCATCGCCGGTCACACTC	2065
ERBB3_f	TATTGGTTCTCAGCATCGC	2065
ERBB3_g	CTTGTACAGTGTCTGGTAT	2065
ERBB3_h	GTAGAGCTTGTACAGTGTC	2065
ERBB4_a	GTCTGGGTGAGCCTTCTCG	2066
ERBB4_b	TGGGTGAGCCTTCTCGTGG	2066
ERBB4_c	GTGAGCCTTCTCGTGGCGG	2066
ERBB4_d	TGAGAATCGCTGGGCTGGA	2066
ERBB4_e	TGACTGAGAATCGCTGGGC	2066
ERBB4_f	CTGAGCTCTCTCTCTGACC	2066
ERBB4_g	GGCTCGGTACTGCTGTTCC	2066
ERBB4_h	ATAGTACTTGCGCAAGGCT	2066
ERN1_a	CGCTGCTGCTGCCCGGCCT	2081
ERN1_b	TCAGGAAGCGTCACTGTGC	2081
ERN1_c	TTGTTGTTTGTGTCAACGC	2081
ERN1_d	AGCGTTGACACAAACAACA	2081
ERN1_e	TGTTTGTGTCAACGCTGGA	2081
ERN1_f	TTTGCATGCTGTCAGCAAG	2081
ERN1_g	ATGCTGTCAGCAAGAGGAC	2081
ERN1_h	GAGGACAGGCTCAATCAAA	2081
ERN2_a	GGCGGAGCCTTCTCCGGGT	10595
ERN2_b	AGCCTTCTCCGGGTCGGGC	10595
ERN2_c	GGACAGAGCGCTCCCTTGG	10595
ERN2_d	GCTCCCTTGGAGGCACCCA	10595
ERN2_e	GGTCCCTGGGTGCCTCCAA	10595
ERN2_f	TTGGAGGCACCCAGGGACC	10595
ERN2_g	AGGTCCCTGGGTGCCTCCA	10595
ERN2_h	GCACGGCTGGCCAGGTCCC	10595
ETNK1_a	AAATTCCTGTTGTCGGAGC	55500
ETNK1_b	ACTGAGCCCGGCCCGCTCT	55500
ETNK1_c	ACAGCAGCTGAACTGAGCC	55500
ETNK1_d	TTCAGCTGCTGTCCAGACC	55500
ETNK1_e	CTGCTGTCCAGACCCGGAT	55500
ETNK1_f	ACTGTTGCCGATCCGGGTC	55500
ETNK1_g	GCGGCACTGTTGCCGATCC	55500
ETNK1_h	GCAGGAGAACGTCTGGAGG	55500
ETNK2_a	AAAGGACGCGCGCGGCTGA	55224
ETNK2_b	GCGCGCGTCCTTTCACCTG	55224
ETNK2_c	TCAGGTGAAAGGACGCGCG	55224
ETNK2_d	CGCGTCCTTTCACCTGAGG	55224
ETNK2_e	GTGTGCCTCCTCAGGTGAA	55224
ETNK2_f	GCAAGGCGTGTGCCTCCTC	55224
ETNK2_g	CCTTGCCCGCAGTGCTCAT	55224
ETNK2_h	CCCATGAGCACTGCGGGCA	55224
EXOSC10_a	CGACAGGACCCTGGGCTCC	5394
EXOSC10_b	TGGTCGCCGACAGGACCCT	5394
EXOSC10_c	GGTTGCGCTGGTCGCCGAC	5394
EXOSC10_d	CCAGCGCAACCAAATCCGA	5394
EXOSC10_e	CCGTCGGATTTGGTTGCGC	5394
EXOSC10_f	ACCAAATCCGACGGAGAGA	5394
EXOSC10_g	GGCAGCACCATCTCTCCGT	5394
EXOSC10_h	ATGGTGCTGCCAGGCTTCC	5394
FASTK_a	GCTCCCTCAGTCGGTCTCG	10922
FASTK_b	CGCAGGTCGCTCCCTCAGT	10922
FASTK_c	CTGAGGGAGCGACCTGCGC	10922
FASTK_d	GAGCGACCTGCGCAGGGCC	10922
FASTK_e	CTGGTGTGTGCCCTGGAAC	10922
FASTK_f	TGTTCCAGGGCACACACCA	10922
FASTK_g	TGCCCTGGAACAGGAGCGA	10922
FASTK_h	GAGCCTTCGCTCCTGTTCC	10922
FER_a	ATTGCAAGACTGGGAATTA	2241
FER_b	GACTGGGAATTACGGTTAC	2241
FER_c	CTTTGTAATCAAGTTGATA	2241
FER_d	CTTATCAACTTGATTACAA	2241
FER_e	GCAGACAGAACAACTTAGT	2241
FER_f	ATGCAGAGGACTTGAACTC	2241
FER_g	GAACTCTGGACCTTTACAC	2241
FER_h	TCATGGTGAGCCTGTGTAA	2241
FES_a	GTCCTGCAGCAAATGCAGG	2242
FES_b	GAGGCCGAGCTTCGTCTAC	2242
FES_c	GCCGAGCTTCGTCTACTGG	2242
FES_d	CCCTCCAGTAGACGAAGCT	2242
FES_e	GAGAAAGTGGATGGCCCAG	2242
FES_f	CCAGCGGGTCAAGAGTGAC	2242
FES_g	CTGTCACTCTTGACCCGCT	2242
FES_h	AGAGTGACAGGGAGTATGC	2242
FGFR1_a	ATCATCATCCTCCGAGGAG	2260
FGFR1_b	TCATCATCATCATCCTCCG	2260
FGFR1_c	GTTTCTTTCTCCTCTGAAG	2260
FGFR1_d	GATGTCCAATATGGAGCTA	2260
FGFR1_e	AAGAAATTGCATGCAGTGC	2260
FGFR1_f	ACTTCACTGTCTTGGCAGC	2260
FGFR1_g	CATTTGAACTTCACTGTCT	2260
FGFR1_h	GTTCAAATGCCCTTCCAGT	2260
FGFR2_a	TGCCTGGTCGTGGTCACCA	2263
FGFR2_b	TGCCATGGTGACCACGACC	2263
FGFR2_c	ACCATGGCAACCTTGTCCC	2263
FGFR2_d	GGCAACCTTGTCCCTGGCC	2263
FGFR2_e	CTGAAGGAGGGCCGGGCCA	2263
FGFR2_f	AACTAAACTGAAGGAGGGC	2263
FGFR2_g	CCCTCCTTCAGTTTAGTTG	2263
FGFR2_h	CCTCAACTAAACTGAAGGA	2263
FGFR3_a	CTCGCGCTCTGCGTGGCCG	2261
FGFR3_b	ACGGCCACGCAGAGCGCGA	2261
FGFR3_c	TGCGTGGCCGTGGCCATCG	2261
FGFR3_d	TGGCCGTGGCCATCGTGGC	2261
FGFR3_e	GCGCCGGCCACGATGGCCA	2261
FGFR3_f	ATCGTGGCCGGCGCCTCCT	2261
FGFR3_g	GAGGAGGCGCCGGCCACGA	2261
FGFR3_h	GGCGCCTCCTCGGAGTCCT	2261
FGFR4_a	GGGTCCTGCTGAGTGTGCC	2264
FGFR4_b	AGGCCCAGGCACACTCAGC	2264
FGFR4_c	GGGCCTCCAGTCTTGTCCC	2264
FGFR4_d	CCTCCAGTCTTGTCCCTGG	2264
FGFR4_e	CCTCCAGGGACAAGACTGG	2264
FGFR4_f	AGGCCTCCAGGGACAAGAC	2264
FGFR4_g	GCTCTTGCTGCTCCAGGCT	2264
FGFR4_h	AGGAGCTGACAGTAGCCCT	2264
FGFRL1_a	CTTGTCCGCCATCTTTGGG	53834
FGFRL1_b	CCAAAGATGGCGGACAAGG	53834
FGFRL1_c	GGCGGACAAGGTGGTCCCA	53834
FGFRL1_d	GACAAGGTGGTCCCACGGC	53834
FGFRL1_e	AAGGTGGTCCCACGGCAGG	53834
FGFRL1_f	GGTCCCACGGCAGGTGGCC	53834
FGFRL1_g	CACGGCAGGTGGCCCGGCT	53834
FGFRL1_h	CCGGCTGGGCCGCACTGTG	53834
FGR_a	AAATTGGAGCCGGTGGCCA	2268
FGR_b	GAGCCGGTGGCCACGGCCA	2268
FGR_c	CCGGTGGCCACGGCCAAGG	2268
FGR_d	CCTCCTTGGCCGTGGCCAC	2268
FGR_e	CCACGGCCAAGGAGGATGC	2268
FGR_f	CCAGCATCCTCCTTGGCCG	2268
FGR_g	ATGCAGGCCGGGCCTTAGT	2268
FGR_h	GCAAATGAGGATGCAGGCC	2268
SGK494_a	TTGTGAGGGACAGCCACCC	124923
SGK494_b	CTCTTCCAGCCTCGGGCCC	124923
SGK494_c	CCGAGGCTGGAAGAGCCTC	124923
SGK494_d	CCAGAGGCTCTTCCAGCCT	124923
SGK494_e	GCTGGAAGAGCCTCTGGAC	124923
SGK494_f	GGTTCCCAAACCTGTCCAG	124923
SGK494_g	GACAGGTTTGGGAACCATC	124923
SGK494_h	GGAACCATCAGGTCAGATC	124923
FLT1_a	AGCGCGCACAGCAGGACCC	2321
FLT1_b	GCTGAGCAGCGCGCACAGC	2321
FLT1_c	ATCCTGAACTGAGTTTAAA	2321
FLT1_d	CCCAGCACATCATGCAAGC	2321
FLT1_e	CCTGCTTGCATGATGTGCT	2321
FLT1_f	GCATTGGAGATGCAGTGTC	2321
FLT1_g	TTGCCTGAAATGGTGAGTA	2321
FLT1_h	GGTGAGTAAGGAAAGCGAA	2321
FLT3_a	AAGAACAATGATTCATCAG	2322
FLT3_b	GCACACCCGAGGTCTTCCG	2322
FLT3_c	GGGTCTCAACGCACACCCG	2322
FLT3_d	GTACACTGTCCCTGAGCTC	2322
FLT3_e	GTGTACGAAGCTGCCGCTG	2322
FLT3_f	GAAGCTGCCGCTGTGGAAG	2322
FLT3_g	GATACATCCACTTCCACAG	2322
FLT3_h	TCCATCACACTGCAAGTGC	2322
FLT4_a	CTGCGACTGTGGCTCTGCC	2324
FLT4_b	CAGGCAGAGCCACAGTCGC	2324
FLT4_c	CATGGAGTAGCCACTCACC	2324
FLT4_d	CGTGATGTTCAAGGTCGGG	2324
FLT4_e	CCGACCTTGAACATCACGG	2324
FLT4_f	CCGTGATGTTCAAGGTCGG	2324
FLT4_g	GACTCCTCCGTGATGTTCA	2324
FLT4_h	AGTCACACGTCATCGACAC	2324
FN3K_a	AGGGTCGCGGTGCGCAGCT	64122
FN3K_b	GCTGCGCACCGCGACCCTG	64122
FN3K_c	CGACCCTGCGGGCCTTCGG	64122
FN3K_d	CCGAAGGCCCGCAGGGTCG	64122
FN3K_e	GCTGATGCAGCCGGCGCCG	64122
FN3K_f	GGCGCCGGCTGCATCAGCG	64122
FN3K_g	CGCTGATGCAGCCGGCGCC	64122
FN3K_h	GCGCCGGCTGCATCAGCGA	64122
FN3KRP_a	CTGGGCTGCAGCTCTGTCA	79672
FN3KRP_b	GCAGCTCTGTCAGGGCCAC	79672
FN3KRP_c	AGGGCCACGGGCCACTCGG	79672
FN3KRP_d	CGGGTGCATCAGCCAGGGC	79672
FN3KRP_e	CAGGGCCGGAGCTACGACA	79672
FN3KRP_f	CGTGTCGTAGCTCCGGCCC	79672
FN3KRP_g	GGAGCTACGACACGGATCA	79672
FN3KRP_h	TTGATCCGTGTCGTAGCTC	79672
FRK_a	TCTGCCTCCGTGGACAAAC	2444
FRK_b	GTTGACTTGTCTGCCTCCG	2444
FRK_c	GTGGCCATGCCTCTGTGAC	2444
FRK_d	AAACAAAGCCACAAAGTAG	2444
FRK_e	GTGGCTTTGTTTGATTACC	2444
FRK_f	TACCAGGCTCGGACTGCTG	2444
FRK_g	GTCCTCAGCAGTCCGAGCC	2444
FRK_h	AGGACTTGAGCTTCCGAGC	2444
FUK_a	ATCCTGACCTGCCAGTACA	197258
FUK_b	GTCCTTGTACTGGCAGGTC	197258
FUK_c	ACACTGTCCTTGTACTGGC	197258
FUK_d	CAGTACAAGGACAGTGTCC	197258
FUK_e	CTGGACACTGTCCTTGTAC	197258
FUK_f	CTGGAAGTGCGGCAGAAGC	197258
FUK_g	GCGGGAGCAGATCCCTGCT	197258
FUK_h	CCTGCTGGGACGCTGTTAC	197258
FXN_a	CAGGAGGCCGGCTACTGCG	2395
FXN_b	CTGGGTGACGCCAGGAGGC	2395
FXN_c	TGGGCTGGGTGACGCCAGG	2395
FXN_d	CCAGGCCCAGACCCTCACC	2395
FXN_e	CCGGGTGAGGGTCTGGGCC	2395
FXN_f	CGGGACCCGGGTGAGGGTC	2395
FXN_g	GACCCTCACCCGGGTCCCG	2395
FXN_h	GTCCCGCGGCCGGCAGAGT	2395
FYN_a	GTACCCAGAGCTCTGGTTC	2534
FYN_b	TGGAGGTCACACCGAAGCT	2534
FYN_c	GTGGAAGTTGTTGTAGTTG	2534
FYN_d	GCGTGGAAGTTGTTGTAGT	2534
FYN_e	AACAACTTCCACGCAGCCG	2534
FYN_f	TCCAAAGACGGTGAGTCCT	2534
FYN_g	GAACTCTTCGTCTCATACG	2534
FYN_h	GGACCTTGCGTACGAGAGG	2534
GAK_a	TCGACTTCTTGGCGGGTCC	2580
GAK_b	TTGGCGGGTCCAGGCTCCC	2580
GAK_c	CGGGTCCAGGCTCCCTGGG	2580
GAK_d	AAGCACCGCCCAGGGAGCC	2580
GAK_e	GCTCCCTGGGCGGTGCTTC	2580
GAK_f	CGGCCGGAAGCACCGCCCA	2580
GAK_g	AAGTCACTCTGGTCGCGGC	2580
GAK_h	CGACCAGAGTGACTTCGTG	2580
GALK1_a	CCAGCAGCTCCGCGACCTG	2584
GALK1_b	GTCGCGGAGCTGCTGGCCG	2584
GALK1_c	GGAGCTGCTGGCCGAGGCC	2584
GALK1_d	CGAGGCCCGGCGAGCCTTC	2584
GALK1_e	CGGAAGGCTCGCCGGGCCT	2584
GALK1_f	CTCCTCCCGGAAGGCTCGC	2584
GALK1_g	AGCCTTCCGGGAGGAGTTC	2584
GALK1_h	GACACGGCCAGCTCGGGCT	2584
GALK2_a	TTGGGAATAGATCCAAACT	2585
GALK2_b	GGATATTCTGTTCTTCCTA	2585
GALK2_c	CATCTTGTTCTACAGCCAT	2585
GALK2_d	GGGATTTGTATTGGCCAGT	2585
GALK2_e	TAGTTGTGCCACAAAGGCT	2585
GALK2_f	AGAAATAGTTGTGCCACAA	2585
GALK2_g	GGCACAACTATTTCTTATG	2585
GALK2_h	ATTTCTTATGTGGACTTAA	2585
GCK_a	CTGGCAGAGTTCCAGCTGC	2645
GCK_b	CTGCAGCTGGAACTCTGCC	2645
GCK_c	GCAGAGTTCCAGCTGCAGG	2645
GCK_d	CCGTCTCATCACCTTCTTC	2645
GCK_e	GTGATGAGACGGATGCAGA	2645
GCK_f	TGCAGAAGGAGATGGACCG	2645
GCK_g	GGAGATGGACCGCGGCCTG	2645
GCK_h	ATGGACCGCGGCCTGAGGC	2645
GK_a	GAAACCACTGCACTGGGTG	2710
GK_b	ACTGCACTGGGTGCGGCTA	2710
GK_c	TGGGTGCGGCTATGGCGGC	2710
GK_d	TTTGAACCTCAGATTAATG	2710
GK_e	GAACCTCAGATTAATGCGG	2710
GK2_a	GGGCCGTTGGTGGGAGCGG	2712
GK2_b	GGACCACCGCTCCCACCAA	2712
GK2_c	TGGTGGGAGCGGTGGTCCA	2712
GK2_d	GCGAGTGGAGTTGGTGCCC	2712
GK2_e	ACCAGAAAGCGAGTGGAGT	2712
GK2_f	CTACTTAGTCATCACAAAG	2712
GK2_g	TGTTGGTGTCAGCAATCAG	2712
GK2_h	AACTTGTCCCAGATTACAG	2712
GNE_a	TGACTTTGACATTAACACC	10020
GNE_b	GGCTACACACAATTGTGAG	10020
GNE_c	CTCACAATTGTGTGTAGCC	10020
GNE_d	CAGCCATGGTGGAGTCAGT	10020
GNE_e	ATGGTGGAGTCAGTAGGCC	10020
GNE_f	AGGCCTACTGACTCCACCA	10020
GNE_g	TGGCAGCTTCACTAGGGCC	10020
GNE_h	ACATCTGGCAGCTTCACTA	10020
GOLGA5_a	CAGATTTGATATATCAGAC	9950
GOLGA5_b	GGATCTCGGACACCAGTAG	9950
GOLGA5_c	CAGGATGAGAGGCCTCTAC	9950
GOLGA5_d	CAAACAGCAGCTCATCATC	9950
GOLGA5_e	CAGAAGGAGCCTACCGGGA	9950
GOLGA5_f	TGATTTCCACCCTCCCGGT	9950
GOLGA5_g	TCTGAGAGCTCTGAAAGAC	9950
GOLGA5_h	TTTGATGGTGGTTACACTG	9950
GRK1_a	GCGGCGATGAAGGCAGAGT	6011
GRK1_b	CTGCCTTCATCGCCGCCCG	6011
GRK1_c	CTGCCTCGGGCGGCGATGA	6011
GRK1_d	CCGTCAAAGCTGCCTCGGG	6011
GRK1_e	CTGCCGTCAAAGCTGCCTC	6011
GRK1_f	CAGCAGCTCCCAACCCTCC	6011
GRK1_g	CTTCTTGTCCCGGGAGGGT	6011
GRK1_h	GGTACTTCTTGTCCCGGGA	6011
GRK4_a	GCTTTCAGCAGCAGCGAGT	2868
GRK4_b	TTTGTGACAAGCAACCGAT	2868
GRK4_c	GATAGGAAGACGTCTCTTC	2868
GRK4_d	TGAAGAGACGTCTTCCTAT	2868
GRK4_e	TACCAAACCCACTCTAAAG	2868
GRK4_f	CAATGTGCCTCTTTAGAGT	2868
GRK4_g	TATGAAGTTGCCGATGATG	2868
GRK4_h	TCACTTCGGTCCTCATCAT	2868
GRK5_a	GCTTTCAGCAAGACCGTGT	2869
GRK5_b	ACGGTCTTGCTGAAAGCCA	2869
GRK5_c	GGGCGGAGGAAAGCGCAAA	2869
GRK5_d	GCTAATGTGAGGGAACTTC	2869
GRK5_e	TTCACACTGGCTAATGTGA	2869
GRK5_f	CCAGTGTGAAGACCTCCGA	2869
GRK5_g	CCTTCGGAGGTCTTCACAC	2869
GRK5_h	TATGTGACAAGCAGCCAAT	2869
GRK6_a	GCGAACACGGTGCTACTCA	2870
GRK6_b	GGAACAGCAGGCGCCCAAT	2870
GRK6_c	CCGAGAGTTCTGTGCCACG	2870
GRK6_d	CCTCGTGGCACAGAACTCT	2870
GRK6_e	GAGTTCTGTGCCACGAGGC	2870
GRK6_f	CGACGCAGCGGCTCAGCTC	2870
GRK6_g	AGCCGCTGCGTCGCCTTCC	2870
GRK6_h	GCTGCGTCGCCTTCCTGGA	2870
GRK7_a	TTGGCGATCAGGTTGTCCA	131890
GRK7_b	GTAGGCGGTGTTGGCGATC	131890
GRK7_c	GCCAACACCGCCTACCTGC	131890
GRK7_d	GCCTGCAGGTAGGCGGTGT	131890
GRK7_e	CACCGCCTACCTGCAGGCC	131890
GRK7_f	TTCCGGGCCTGCAGGTAGG	131890
GRK7_g	GGCTTCCGGGCCTGCAGGT	131890
GRK7_h	CTGCAGGCCCGGAAGCCCT	131890
GSG2_a	GGACGGCAGGAGACAGCGG	83903
GSG2_b	ACTGCGCGGCTTCCCGGCC	83903
GSG2_c	GAACCACTGCGCGGCTTCC	83903
GSG2_d	GCGCAGTGGTTCCCGCCGC	83903
GSG2_e	TGCGGCGGGAACCACTGCG	83903
GSG2_f	GTGGTTCCCGCCGCAGGAC	83903
GSG2_g	GTTCCCGCCGCAGGACCGG	83903
GSG2_h	AACGCCTCCGGTCCTGCGG	83903
GSK3A_a	GCGCGGACTAGCTCGTTCG	2931
GSK3A_b	CTAGCTCGTTCGCGGAGCC	2931
GSK3A_c	ACAGATGCCTTTCCGCCGC	2931
GSK3A_d	GGCGGAAAGGCATCTGTCG	2931
GSK3A_e	GAAGCTAGTGCCTGCGCCG	2931
GSK3A_f	GCACTAGCTTCCCGCCGCC	2931
GSK3A_g	CCACAGTCGTAGCCACTCT	2931
GSK3A_h	CCTAGAGTGGCTACGACTG	2931
GSK3B_a	CAGCTCTCCGCAAAGGAGG	2932
GSK3B_b	TTGCAGCTCTCCGCAAAGG	2932
GSK3B_c	TTTGCGGAGAGCTGCAAGC	2932
GSK3B_d	GGCTTGCAGCTCTCCGCAA	2932
GSK3B_e	AAGCTGAAGGCTGCTGCAC	2932
GSK3B_f	GGCAGCAAGGTGACAACAG	2932
GSK3B_g	AGCAAGGTGACAACAGTGG	2932
GSK3B_h	AACAGTGGTGGCAACTCCT	2932
GTF2H1_a	TTTAATATCTGCATACATA	2965
GTF2H1_b	CAGCTGGTCCTACATGCAG	2965
GTF2H1_c	TTCACTGCTGTGCTTTCAT	2965
GTF2H1_d	GATCACTTGACTCACAACA	2965
GTF2H1_e	AGTCAAGTGATCAGTGCTG	2965
GTF2H1_f	GCATTCACATTTAAACGAT	2965
GTF2H1_g	CCCAAACTGATGGCTGTAA	2965
GTF2H1_h	GCTGGATAGGTCCTAAATA	2965
GUCY2C_a	AAAGGACAGCCACCCGGGC	2984
GUCY2C_b	AACTAAAGGACAGCCACCC	2984
GUCY2C_c	TGGCTGTCCTTTAGTTCCC	2984
GUCY2C_d	TGACTCACCTGGGAACTAA	2984
GUCY2C_e	GTGGCAGTTCTGACTCACC	2984
GUCY2C_f	TGAGTCAGAACTGCCACAA	2984
GUCY2C_g	GATTTCATAGCTGCCATTG	2984
GUCY2C_h	AAATCAGCGTCCTGATGAT	2984
GUCY2D_a	GTCCGGAAGCCCACCCGCT	3000
GUCY2D_b	CGGGTGGGCTTCCGGACCC	3000
GUCY2D_c	CACGCGGGACCGCAGAGCC	3000
GUCY2D_d	CTCTGCGGTCCCGCGTGGT	3000
GUCY2D_e	AGGGACGGAGCCCACCACG	3000
GUCY2D_f	AACACGGCGGAGAGGGCGG	3000
GUCY2D_g	GCCCTCTCCGCCGTGTTCA	3000
GUCY2D_h	GTGAACACGGCGGAGAGGG	3000
GUCY2F_a	AGCCGCAAACCAGAGAACA	2986
GUCY2F_b	GCGGCTTTCAGGAAACTGC	2986
GUCY2F_c	GGAAACTGCTGGGACACCA	2986
GUCY2F_d	CTTGGCAGATGCAAGGCCA	2986
GUCY2F_e	CAGGAACTTGGCAGATGCA	2986
GUCY2F_f	TGCATCTGCCAAGTTCCTG	2986
GUCY2F_g	CACAAGCACCACAGGAACT	2986
GUCY2F_h	CAGAAGGCACAAGCACCAC	2986
GUK1_a	TGGTGCTGAGCGGGCCTTC	2987
GUK1_b	TGAGCGGGCCTTCGGGAGC	2987
GUK1_c	TGCTCTTCCCAGCTCCCGA	2987
GUK1_d	GAAGAGCACCCTGCTGAAG	2987
GUK1_e	CTGCTGAAGAGGCTGCTCC	2987
GUK1_f	CTGGAGCAGCCTCTTCAGC	2987
GUK1_g	AAAGATGCCGCTGTGCTCC	2987
GUK1_h	CCACGAGGAACCCGAGGCC	2987
HCK_a	CCAAGTTCCTCCAGGTCGG	3055
HCK_b	CCTCCGACCTGGAGGAACT	3055
HCK_c	TGTATTGCCTCCGACCTGG	3055
HCK_d	GAATGTATTGCCTCCGACC	3055
HCK_e	GGACAGTGTGGGCTGGCGC	3055
HCK_f	CACGTACACAGGACAGTGT	3055
HCK_g	CACTGTCCTGTGTACGTGC	3055
HCK_h	GCACGTACACAGGACAGTG	3055
HIPK1_a	CTGAATATCTTCTCAGTGC	204851
HIPK1_b	TTTAATTGCTTAGATGACA	204851
HIPK1_c	ATATGTCTACAGACCTGGA	204851
HIPK1_d	CTGGAGGGAACAGACATGT	204851
HIPK1_e	CAACATGTCTGTTCCCTCC	204851
HIPK1_f	ACAGACATGTTGGCAGAGA	204851
HIPK1_g	AGTCATTGTCACAAACTGA	204851
HIPK1_h	ATGGAGATCTGCAAGCGGA	204851
HIPK2_a	CTTGATTGAAGGGTGTGAG	28996
HIPK2_b	ACAGAAGGCACTTGATTGA	28996
HIPK2_c	AATAGAGCCGAGTTCCAAC	28996
HIPK2_d	TCATGTCCCAGTTGGAACT	28996
HIPK2_e	TTCCAACTGGGACATGACT	28996
HIPK2_f	TACCCAGTCATGTCCCAGT	28996
HIPK2_g	ACTGGGACATGACTGGGTA	28996
HIPK2_h	CTGGCTATACACTTTGCTG	28996
HIPK3_a	AGTTTGATAAACATATGGT	10114
HIPK3_b	ACTGAGTTTGATAAACATA	10114
HIPK3_c	CCAAGCAGTTGTGTATTCC	10114
HIPK3_d	CCTGGAATACACAACTGCT	10114
HIPK3_e	CCAGGAAAGAAACTATCCA	10114
HIPK3_f	ATCCACGGACCTATGTGAA	10114
HIPK3_g	TACCATTCACATAGGTCCG	10114
HIPK3_h	AAGTTTCTACCATTCACAT	10114
HIPK4_a	GACTGCTACGACATCATCG	147746
HIPK4_b	TACGACATCATCGAGGTCT	147746
HIPK4_c	ATCATCGAGGTCTTGGGCA	147746
HIPK4_d	AAGGGCTGGCGGCGGAGCA	147746
HIPK4_e	GTGCTCCGCCGCCAGCCCT	147746
HIPK4_f	AGGGCTGGCGGCGGAGCAC	147746
HIPK4_g	CGGCGGAGCACGGGCGAGA	147746
HIPK4_h	CGGAGCACGGGCGAGATGG	147746
HK1_a	CAAGTATCTCTATGCCATG	3098
HK1_b	GTTTCATCGGAGAGCCGCA	3098
HK1_c	ATATCTATGAGAGTTTCAT	3098
HK1_d	AGATATCATGACTCGCTTC	3098
HK1_e	ATCATGACTCGCTTCAGGA	3098
HK1_f	GATGAAGAATGGCCTCTCC	3098
HK1_g	ACATCTTGACTGTGGCTGT	3098
HK1_h	GTTGGCAACATCTTGACTG	3098
HK2_a	CTCATCAGAGAGGCGCATG	3099
HK2_b	TTGTGAGGTCCACTCCAGA	3099
HK2_c	TCCCTGAGGACATCATGCG	3099
HK2_d	CGCATGATGTCCTCAGGGA	3099
HK2_e	GCCTCGCATGATGTCCTCA	3099
HK2_f	AGGACATCATGCGAGGCAG	3099
HK2_g	GACCACATTGCCGAATGCC	3099
HK2_h	AGCCAGGCATTCGGCAATG	3099
HK3_a	GAAACCCTGAGTTGCTCTG	3101
HK3_b	CCCTGAGTTGCTCTGAGGA	3101
HK3_c	GCCCTCCTCAGAGCAACTC	3101
HK3_d	CTCTGAGGAGGGCTTGCCC	3101
HK3_e	GAGTGCCTGCAGCAGTTCA	3101
HK3_f	TGTCACCTTGAACTGCTGC	3101
HK3_g	GCAGCAGTTCAAGGTGACA	3101
HK3_h	CAGATCCAAGCCAGCCTCT	3101
HSPB8_a	GCGCAGGCGGCTTGGGTAG	26353
HSPB8_b	GGTCTCGGCGCAGGCGGCT	26353
HSPB8_c	ATCCAGCAGGCGAGAGGAG	26353
HSPB8_d	CCTCTCGCCTGCTGGATGA	26353
HSPB8_e	CCATCATCCAGCAGGCGAG	26353
HSPB8_f	GCCAAAGCCATCATCCAGC	26353
HSPB8_g	CTGGATGATGGCTTTGGCA	26353
HSPB8_h	GCTGTCAAGTCGTCTGGGA	26353
HUNK_a	TTCCCTCGCAGGCCGCCGC	30811
HUNK_b	GGCAGGAAACTTCCCTCGC	30811
HUNK_c	GGGAAGTTTCCTGCCTGCC	30811
HUNK_d	GCACGCCGCTCACCCAGGC	30811
HUNK_e	AGTCGCGGAGCCGCTCGCG	30811
HUNK_f	CTTGTGGTGCTGGAAGTCG	30811
HUNK_g	TCCAGCACCACAAGCGCGT	30811
HUNK_h	GCCCACGCGCTTGTGGTGC	30811
HUS1_a	GGGCTGATGCGGAGGGTGC	3364
HUS1_b	CTTATCAGGGCTGATGCGG	3364
HUS1_c	AAGCTTATCAGGGCTGATG	3364
HUS1_d	GATGAAGTTAAGCTTATCA	3364
HUS1_e	TTCATCCTTTGTGACAAGC	3364
HUS1_f	TTTGTGACAAGCTGGCTAA	3364
HUS1_g	ATTAGCCAGCTTGTCACAA	3364
HUS1_h	GTGACAAGCTGGCTAATGG	3364
ICK_a	CCTACGGTTCCGTCCTGCT	22858
ICK_b	CCCAGCAGGACGGAACCGT	22858
ICK_c	ATGCTTCTTCCCAGCAGGA	22858
ICK_d	CTCAATGCTTCTTCCCAGC	22858
ICK_e	TGGGAAGAAGCATTGAGTC	22858
ICK_f	GGAAGAAGCATTGAGTCTG	22858
ICK_g	AGGTTCATGCATTCCTCCC	22858
ICK_h	GAGGAATGCATGAACCTTC	22858
IGF1R_a	GAGCGCGGCGGAGAGAAAC	3480
IGF1R_b	CTCCGCCGCGCTCTCGCTC	3480
IGF1R_c	GGCCAGAGCGAGAGCGCGG	3480
IGF1R_d	GTCGGCCAGAGCGAGAGCG	3480
IGF1R_e	TCTCGCTCTGGCCGACGAG	3480
IGF1R_f	CGTTGCGGATGTCGATGCC	3480
IGF1R_g	CAGCTGCTGATAGTCGTTG	3480
IGF1R_h	TATCAGCAGCTGAAGCGCC	3480
IGF2R_a	AGAGAGCGCTGCGGGCGGC	3482
IGF2R_b	GAGCAGAGAGCGCTGCGGG	3482
IGF2R_c	CAGGAGCAGAGAGCGCTGC	3482
IGF2R_d	CTGCTGCTCGTCGCTGCCC	3482
IGF2R_e	CCTGGGCCTGCGTGGACCC	3482
IGF2R_f	ATCAACATCTGTGGAAGTG	3482
[truncated: 15,685 more rows]
